# Supplementary material for: catena-Poly[[bis­(4-methyl­benzoato-κ2 O:O′)lead(II)]-μ-nicotinamide-κ2 N 1:O]
Source: Acta Crystallogr Sect E Struct Rep Online. 2010 Jul 17;66(Pt 8):m953–4. doi: 10.1107/S1600536810028126 (PMC3007553; doi:10.1107/S1600536810028126)
Supplement: Supplementary file 1 [file e-66-0m953-sup1.cif]

##############################################################################
###                                                                        ###
###        Electronic paper (Acta Crystallographica Section E)             ###
###                                                                        ###
##############################################################################
#                                                                            #
# This CIF contains the data in a paper accepted for publication in Acta     #
# Crystallographica Section E. It conforms to the requirements of Notes      #
# for Authors for Section E, and has been peer reviewed under the auspices   #
# of the IUCr Commission on Journals.                                        #
#                                                                            #
# Full details of the Crystallographic Information File format               #
# are given in the paper "The Crystallographic Information File (CIF):       #
# a New Standard Archive File for Crystallography" by S. R. Hall, F. H.      #
# Allen and I. D. Brown [Acta Cryst. (1991), A47, 655-685].                  #
#                                                                            #
# The current version of the core CIF dictionary is obtainable from          #
# ftp://ftp.iucr.org/pub/cif_core.dic. The current version number is 2.4.    #
#                                                                            #
# Software is freely available for graphical display of the structure(s) in  #
# this CIF.  For information consult the CIF home page http://www.iucr.org/  #
# cif/home.html                                                              #
#                                                                            #
# This file may be used for bona fide research purposes within the           #
# scientific community so long as proper attribution is given to the journal # 
# article from which it was obtained.                                        #
#                                                                            #
##############################################################################
                                             
data_I
_audit_creation_method     SHELXL-97
_chemical_name_systematic
;
<i>catena</i>-Poly[[bis(4-methylbenzoato-\k^2^<i>O</i>:<i>O</i>')lead(II)]-
\m-nicotinamide-\k^2^<i>N</i>^1^:<i>O</i>]
;
_chemical_name_common     ?
_chemical_formula_moiety     'C22 H20 N2 O5 Pb'
_chemical_formula_sum     'C22 H20 N2 O5 Pb'
_chemical_formula_iupac     '[Pb (C8 H7 O2)2 (C6 H6 N2 O)]'
_chemical_formula_weight     599.60
_chemical_melting_point     ?
_symmetry_cell_setting     monoclinic
_symmetry_space_group_name_H-M     'P 21/c'
_symmetry_space_group_name_Hall     '-P 2ybc'
loop_
    _symmetry_equiv_pos_as_xyz
    'x, y, z'
    '-x, y+1/2, -z+1/2'
    '-x, -y, -z'
    'x, -y-1/2, z-1/2'
_cell_length_a     14.1146(3)
_cell_length_b     7.7431(2)
_cell_length_c     19.2165(4)
_cell_angle_alpha     90.00
_cell_angle_beta     102.322(2)
_cell_angle_gamma     90.00
_cell_volume     2051.81(8)
_cell_formula_units_Z     4
_cell_measurement_reflns_used     9891
_cell_measurement_theta_min     2.35
_cell_measurement_theta_max     28.43
_cell_measurement_temperature     100(2)
_exptl_crystal_description     Plate
_exptl_crystal_colour     colourless
_exptl_crystal_size_max     0.34
_exptl_crystal_size_mid     0.32
_exptl_crystal_size_min     0.13
_exptl_crystal_density_diffrn     1.941
_exptl_crystal_density_meas     ?
_exptl_crystal_density_method     'not measured'
_exptl_crystal_F_000     1152
_exptl_absorpt_coefficient_mu     8.259
_exptl_absorpt_correction_type     multi-scan
_exptl_absorpt_process_details     '(SADABS; Bruker, 2005)'
_exptl_absorpt_correction_T_min     0.074
_exptl_absorpt_correction_T_max     0.342
_exptl_special_details     ?
_diffrn_ambient_temperature     100(2)
_diffrn_radiation_type     MoK\a
_diffrn_radiation_wavelength     0.71073
_diffrn_radiation_source     'fine-focus sealed tube'
_diffrn_radiation_monochromator     graphite
_diffrn_measurement_device_type
                          'Bruker Kappa APEXII CCD area-detector diffractometer'
_diffrn_measurement_method     '\f and \w scans'
_diffrn_detector_area_resol_mean     ?
_diffrn_reflns_number     19461
_diffrn_reflns_av_R_equivalents     0.0303
_diffrn_reflns_av_sigmaI/netI     0.0280
_diffrn_reflns_theta_min     2.17
_diffrn_reflns_theta_max     28.45
_diffrn_reflns_theta_full     28.45
_diffrn_measured_fraction_theta_max     0.993
_diffrn_measured_fraction_theta_full     0.993
_diffrn_reflns_limit_h_min     -18
_diffrn_reflns_limit_h_max     17
_diffrn_reflns_limit_k_min     -9
_diffrn_reflns_limit_k_max     10
_diffrn_reflns_limit_l_min     -25
_diffrn_reflns_limit_l_max     25
_diffrn_standards_number     0
_diffrn_standards_interval_count     .
_diffrn_standards_interval_time     .
_diffrn_standards_decay_%     ?
_refine_special_details
;
 Refinement of F^2^ against ALL reflections.  The weighted R-factor wR and
 goodness of fit S are based on F^2^, conventional R-factors R are based
 on F, with F set to zero for negative F^2^. The threshold expression of
 F^2^ > 2sigma(F^2^) is used only for calculating R-factors(gt) etc. and is
 not relevant to the choice of reflections for refinement.  R-factors based
 on F^2^ are statistically about twice as large as those based on F, and R-
 factors based on ALL data will be even larger.
;
_reflns_number_total     5143
_reflns_number_gt     4669
_reflns_threshold_expression     I>2\s(I)
_refine_ls_structure_factor_coef     Fsqd
_refine_ls_matrix_type     full
_refine_ls_R_factor_all     0.0233
_refine_ls_R_factor_gt     0.0195
_refine_ls_wR_factor_gt     0.0482
_refine_ls_wR_factor_ref     0.0497
_refine_ls_goodness_of_fit_ref     1.027
_refine_ls_restrained_S_all     1.027
_refine_ls_number_reflns     5143
_refine_ls_number_parameters     281
_refine_ls_number_restraints     0
_refine_ls_hydrogen_treatment     mixed
_refine_ls_weighting_scheme     calc
_refine_ls_weighting_details
         'calc w=1/[\s^2^(Fo^2^)+(0.0216P)^2^+2.0622P] where P=(Fo^2^+2Fc^2^)/3'
_atom_sites_solution_hydrogens     geom
_atom_sites_solution_primary     direct
_atom_sites_solution_secondary     difmap
_refine_ls_shift/su_max     0.003
_refine_ls_shift/su_mean     0.000
_refine_diff_density_max     1.079
_refine_diff_density_min     -1.028
_refine_ls_extinction_method     none
_refine_ls_extinction_coef     ?
loop_
    _atom_type_symbol
    _atom_type_description
    _atom_type_scat_dispersion_real
    _atom_type_scat_dispersion_imag
    _atom_type_scat_source
    'C' 'C' 0.0033 0.0016
                         'International Tables Vol C Tables 4.2.6.8 and 6.1.1.4'
    'H' 'H' 0.0000 0.0000
                         'International Tables Vol C Tables 4.2.6.8 and 6.1.1.4'
    'N' 'N' 0.0061 0.0033
                         'International Tables Vol C Tables 4.2.6.8 and 6.1.1.4'
    'O' 'O' 0.0106 0.0060
                         'International Tables Vol C Tables 4.2.6.8 and 6.1.1.4'
    'Pb' 'Pb' -3.3944 10.1111
                         'International Tables Vol C Tables 4.2.6.8 and 6.1.1.4'
_computing_data_collection     'APEX2 (Bruker, 2007)'
_computing_cell_refinement     'SAINT (Bruker, 2007)'
_computing_data_reduction     'SAINT (Bruker, 2007)'
_computing_structure_solution     'SHELXS97 (Sheldrick, 2008)'
_computing_structure_refinement     'SHELXL97 (Sheldrick, 2008)'
_computing_molecular_graphics
 'Mercury (Macrae <i>et al.</i>, 2006) and ORTEP-3 for Windows (Farrugia, 1997)'
_computing_publication_material
                                'WinGX (Farrugia, 1999) and PLATON (Spek, 2009)'
loop_
    _atom_site_type_symbol
    _atom_site_label
    _atom_site_fract_x
    _atom_site_fract_y
    _atom_site_fract_z
    _atom_site_U_iso_or_equiv
    _atom_site_adp_type
    _atom_site_calc_flag
    _atom_site_refinement_flags
    _atom_site_occupancy
    _atom_site_disorder_assembly
    _atom_site_disorder_group
    Pb Pb1 0.455879(7) 0.261390(11) 0.672516(4) 0.01364(4) Uani d . 1 . .
    O O1 0.26579(14) 0.3383(2) 0.61028(9) 0.0203(4) Uani d . 1 . .
    O O2 0.38915(13) 0.5234(2) 0.62939(9) 0.0165(4) Uani d . 1 . .
    O O3 0.59356(13) 0.3990(2) 0.63203(9) 0.0187(4) Uani d . 1 . .
    O O4 0.59623(14) 0.4377(2) 0.74604(9) 0.0198(4) Uani d . 1 . .
    O O5 0.42873(14) 0.1659(2) 0.53563(9) 0.0207(4) Uani d . 1 . .
    N N1 0.39370(16) 0.1149(3) 0.28403(10) 0.0148(4) Uani d . 1 . .
    N N2 0.53688(17) 0.3091(3) 0.48605(12) 0.0185(4) Uani d . 1 . .
    H H2A 0.566(2) 0.351(4) 0.5262(17) 0.023(8) Uiso d . 1 . .
    H H2B 0.552(2) 0.347(4) 0.4480(17) 0.028(8) Uiso d . 1 . .
    C C1 0.29883(19) 0.4848(3) 0.60520(12) 0.0154(5) Uani d . 1 . .
    C C2 0.23623(19) 0.6286(3) 0.56937(13) 0.0157(5) Uani d . 1 . .
    C C3 0.26372(19) 0.8006(3) 0.58144(13) 0.0176(5) Uani d . 1 . .
    H H3 0.3189 0.8277 0.6157 0.021 Uiso calc R 1 . .
    C C4 0.2096(2) 0.9319(3) 0.54282(13) 0.0186(5) Uani d . 1 . .
    H H4 0.2277 1.0464 0.5524 0.022 Uiso calc R 1 . .
    C C5 0.1285(2) 0.8938(3) 0.48978(13) 0.0198(5) Uani d . 1 . .
    C C6 0.0983(2) 0.7224(4) 0.48013(15) 0.0227(6) Uani d . 1 . .
    H H6 0.0423 0.6958 0.4466 0.027 Uiso calc R 1 . .
    C C7 0.1510(2) 0.5900(3) 0.52003(13) 0.0201(5) Uani d . 1 . .
    H H7 0.1293 0.4764 0.5138 0.024 Uiso calc R 1 . .
    C C8 0.0763(2) 1.0343(4) 0.44306(15) 0.0275(6) Uani d . 1 . .
    H H8A 0.0096 1.0025 0.4265 0.041 Uiso calc R 1 . .
    H H8B 0.1060 1.0507 0.4030 0.041 Uiso calc R 1 . .
    H H8C 0.0800 1.1398 0.4698 0.041 Uiso calc R 1 . .
    C C9 0.63657(19) 0.4482(3) 0.69346(12) 0.0156(5) Uani d . 1 . .
    C C10 0.73759(19) 0.5183(3) 0.70341(13) 0.0165(5) Uani d . 1 . .
    C C11 0.7859(2) 0.5820(3) 0.76893(13) 0.0206(5) Uani d . 1 . .
    H H11 0.7547 0.5834 0.8070 0.025 Uiso calc R 1 . .
    C C12 0.8796(2) 0.6431(3) 0.77827(14) 0.0246(6) Uani d . 1 . .
    H H12 0.9103 0.6877 0.8223 0.030 Uiso calc R 1 . .
    C C13 0.9291(2) 0.6390(3) 0.72244(15) 0.0230(6) Uani d . 1 . .
    C C14 0.8792(2) 0.5788(3) 0.65661(14) 0.0227(6) Uani d . 1 . .
    H H14 0.9099 0.5787 0.6184 0.027 Uiso calc R 1 . .
    C C15 0.7850(2) 0.5191(3) 0.64661(13) 0.0195(5) Uani d . 1 . .
    H H15 0.7531 0.4794 0.6021 0.023 Uiso calc R 1 . .
    C C16 1.0339(2) 0.6892(4) 0.73324(19) 0.0350(7) Uani d . 1 . .
    H H16A 1.0436 0.7559 0.6932 0.053 Uiso calc R 1 . .
    H H16B 1.0733 0.5870 0.7375 0.053 Uiso calc R 1 . .
    H H16C 1.0520 0.7568 0.7759 0.053 Uiso calc R 1 . .
    C C17 0.43980(18) 0.1755(3) 0.34748(12) 0.0138(5) Uani d . 1 . .
    H H17 0.4933 0.2468 0.3494 0.017 Uiso calc R 1 . .
    C C18 0.41142(18) 0.1368(3) 0.41091(12) 0.0137(5) Uani d . 1 . .
    C C19 0.33353(19) 0.0266(3) 0.40765(13) 0.0181(5) Uani d . 1 . .
    H H19 0.3133 -0.0039 0.4490 0.022 Uiso calc R 1 . .
    C C20 0.2860(2) -0.0379(3) 0.34251(13) 0.0199(5) Uani d . 1 . .
    H H20 0.2337 -0.1125 0.3393 0.024 Uiso calc R 1 . .
    C C21 0.31782(19) 0.0106(3) 0.28202(13) 0.0173(5) Uani d . 1 . .
    H H21 0.2849 -0.0311 0.2381 0.021 Uiso calc R 1 . .
    C C22 0.46060(19) 0.2068(3) 0.48252(13) 0.0146(5) Uani d . 1 . .
loop_
    _atom_site_aniso_label
    _atom_site_aniso_U_11
    _atom_site_aniso_U_22
    _atom_site_aniso_U_33
    _atom_site_aniso_U_12
    _atom_site_aniso_U_13
    _atom_site_aniso_U_23
    Pb1 0.01661(6) 0.01381(6) 0.01057(5) 0.00062(3) 0.00306(4) 0.00089(3)
    O1 0.0239(11) 0.0159(9) 0.0209(9) -0.0031(7) 0.0044(8) 0.0029(7)
    O2 0.0174(10) 0.0166(9) 0.0150(8) -0.0008(7) 0.0023(7) 0.0036(6)
    O3 0.0175(10) 0.0249(10) 0.0129(8) -0.0021(7) 0.0018(7) -0.0025(7)
    O4 0.0211(10) 0.0244(10) 0.0144(8) 0.0013(7) 0.0051(7) -0.0013(7)
    O5 0.0240(11) 0.0265(10) 0.0129(8) -0.0046(8) 0.0071(7) -0.0005(7)
    N1 0.0165(11) 0.0153(10) 0.0124(9) 0.0012(8) 0.0028(8) -0.0010(7)
    N2 0.0227(12) 0.0222(11) 0.0110(10) -0.0050(9) 0.0046(9) -0.0013(9)
    C1 0.0197(14) 0.0187(12) 0.0086(10) -0.0009(9) 0.0045(9) -0.0008(8)
    C2 0.0160(13) 0.0183(12) 0.0142(11) -0.0002(9) 0.0061(10) 0.0008(9)
    C3 0.0169(13) 0.0197(12) 0.0164(12) -0.0023(10) 0.0037(10) -0.0008(10)
    C4 0.0226(15) 0.0160(12) 0.0187(12) 0.0002(10) 0.0079(11) 0.0017(9)
    C5 0.0206(14) 0.0216(13) 0.0190(12) 0.0046(10) 0.0084(11) 0.0022(10)
    C6 0.0177(14) 0.0254(14) 0.0229(14) 0.0031(10) -0.0006(11) -0.0025(10)
    C7 0.0188(14) 0.0196(13) 0.0207(12) -0.0011(10) 0.0016(11) -0.0002(10)
    C8 0.0293(17) 0.0268(15) 0.0265(14) 0.0090(12) 0.0065(12) 0.0062(11)
    C9 0.0174(13) 0.0152(12) 0.0139(11) 0.0038(9) 0.0029(10) 0.0002(9)
    C10 0.0171(14) 0.0145(12) 0.0159(11) 0.0027(9) -0.0008(10) 0.0005(9)
    C11 0.0221(15) 0.0212(13) 0.0171(12) 0.0050(10) 0.0010(10) -0.0021(10)
    C12 0.0246(16) 0.0228(14) 0.0210(13) 0.0019(11) -0.0073(11) -0.0050(10)
    C13 0.0208(15) 0.0138(12) 0.0308(14) 0.0003(10) -0.0028(11) 0.0003(10)
    C14 0.0226(15) 0.0224(14) 0.0237(13) -0.0006(11) 0.0061(11) 0.0026(10)
    C15 0.0192(14) 0.0213(13) 0.0171(12) -0.0027(10) 0.0021(10) -0.0005(9)
    C16 0.0229(17) 0.0277(16) 0.0500(19) -0.0039(13) -0.0019(14) 0.0004(14)
    C17 0.0139(12) 0.0131(12) 0.0144(11) -0.0002(9) 0.0034(9) 0.0002(8)
    C18 0.0151(13) 0.0135(11) 0.0120(11) 0.0022(9) 0.0020(9) 0.0003(8)
    C19 0.0179(14) 0.0232(13) 0.0147(11) -0.0011(10) 0.0071(10) 0.0017(9)
    C20 0.0165(14) 0.0242(14) 0.0185(12) -0.0061(10) 0.0025(10) 0.0018(10)
    C21 0.0168(14) 0.0213(13) 0.0126(11) -0.0010(10) 0.0004(10) -0.0009(9)
    C22 0.0172(13) 0.0141(11) 0.0127(11) 0.0018(9) 0.0034(9) -0.0003(9)
_geom_special_details
;
 All esds (except the esd in the dihedral angle between two l.s. planes)
 are estimated using the full covariance matrix.  The cell esds are taken
 into account individually in the estimation of esds in distances, angles
 and torsion angles; correlations between esds in cell parameters are only
 used when they are defined by crystal symmetry.  An approximate (isotropic)
 treatment of cell esds is used for estimating esds involving l.s. planes.
;
loop_
    _geom_bond_atom_site_label_1
    _geom_bond_atom_site_label_2
    _geom_bond_site_symmetry_2
    _geom_bond_distance
    _geom_bond_publ_flag
    Pb1 O1 . 2.7594(19) yes
    Pb1 O2 . 2.3141(17) yes
    Pb1 O3 . 2.4824(18) yes
    Pb1 O4 . 2.5672(19) yes
    Pb1 O5 . 2.6800(16) yes
    Pb1 N1 4_566 2.661(2) yes
    O1 C1 . 1.239(3) ?
    O2 C1 . 1.295(3) ?
    O4 C9 . 1.264(3) ?
    N1 Pb1 4_565 2.661(2) ?
    N2 C22 . 1.327(4) ?
    N2 H2A . 0.86(3) ?
    N2 H2B . 0.85(3) ?
    C1 C2 . 1.495(3) ?
    C2 C7 . 1.396(4) ?
    C3 C2 . 1.393(4) ?
    C3 C4 . 1.388(4) ?
    C3 H3 . 0.93 ?
    C4 C5 . 1.393(4) ?
    C4 H4 . 0.93 ?
    C5 C8 . 1.500(4) ?
    C6 C5 . 1.394(4) ?
    C6 C7 . 1.396(4) ?
    C6 H6 . 0.93 ?
    C7 H7 . 0.93 ?
    C8 H8A . 0.96 ?
    C8 H8B . 0.96 ?
    C8 H8C . 0.96 ?
    C9 O3 . 1.265(3) ?
    C9 C10 . 1.499(4) ?
    C10 C11 . 1.388(3) ?
    C10 C15 . 1.397(4) ?
    C11 C12 . 1.380(4) ?
    C11 H11 . 0.93 ?
    C12 H12 . 0.93 ?
    C13 C12 . 1.400(4) ?
    C13 C14 . 1.391(4) ?
    C13 C16 . 1.500(4) ?
    C14 H14 . 0.93 ?
    C15 C14 . 1.382(4) ?
    C15 H15 . 0.93 ?
    C16 H16A . 0.96 ?
    C16 H16B . 0.96 ?
    C16 H16C . 0.96 ?
    C17 N1 . 1.338(3) ?
    C17 C18 . 1.394(3) ?
    C17 H17 . 0.93 ?
    C18 C19 . 1.383(3) ?
    C18 C22 . 1.504(3) ?
    C19 C20 . 1.381(3) ?
    C19 H19 . 0.93 ?
    C20 H20 . 0.93 ?
    C21 N1 . 1.335(3) ?
    C21 C20 . 1.384(3) ?
    C21 H21 . 0.93 ?
    C22 O5 . 1.241(3) ?
loop_
    _geom_angle_atom_site_label_1
    _geom_angle_atom_site_label_2
    _geom_angle_atom_site_label_3
    _geom_angle_site_symmetry_1
    _geom_angle_site_symmetry_3
    _geom_angle
    _geom_angle_publ_flag
    O2 Pb1 O3 . . 78.32(6) ?
    O2 Pb1 O4 . . 86.45(6) ?
    O3 Pb1 O4 . . 51.71(5) ?
    O2 Pb1 N1 . 4_566 78.11(6) ?
    O3 Pb1 N1 . 4_566 120.84(6) ?
    O4 Pb1 N1 . 4_566 73.37(6) ?
    O2 Pb1 O5 . . 85.89(6) ?
    O3 Pb1 O5 . . 76.61(5) ?
    O4 Pb1 O5 . . 128.23(5) ?
    N1 Pb1 O5 4_566 . 152.50(6) ?
    O2 Pb1 O1 . . 51.09(6) ?
    O3 Pb1 O1 . . 121.69(5) ?
    O4 Pb1 O1 . . 133.51(5) ?
    N1 Pb1 O1 4_566 . 79.28(6) ?
    O5 Pb1 O1 . . 73.26(6) ?
    C1 O1 Pb1 . . 83.35(15) ?
    C1 O2 Pb1 . . 102.76(14) ?
    C9 O3 Pb1 . . 95.09(15) ?
    C9 O4 Pb1 . . 91.18(15) ?
    C22 O5 Pb1 . . 137.38(17) ?
    C21 N1 C17 . . 118.0(2) ?
    C21 N1 Pb1 . 4_565 126.49(15) ?
    C17 N1 Pb1 . 4_565 115.32(16) ?
    C22 N2 H2A . . 120(2) ?
    C22 N2 H2B . . 120(2) ?
    H2A N2 H2B . . 119(3) ?
    O1 C1 O2 . . 122.8(2) ?
    O1 C1 C2 . . 121.5(2) ?
    O2 C1 C2 . . 115.7(2) ?
    C3 C2 C1 . . 121.3(2) ?
    C3 C2 C7 . . 119.2(2) ?
    C7 C2 C1 . . 119.5(2) ?
    C4 C3 C2 . . 120.6(2) ?
    C4 C3 H3 . . 119.7 ?
    C2 C3 H3 . . 119.7 ?
    C3 C4 C5 . . 120.6(2) ?
    C3 C4 H4 . . 119.7 ?
    C5 C4 H4 . . 119.7 ?
    C4 C5 C6 . . 118.6(2) ?
    C4 C5 C8 . . 120.4(2) ?
    C6 C5 C8 . . 120.9(3) ?
    C5 C6 C7 . . 121.0(3) ?
    C5 C6 H6 . . 119.5 ?
    C7 C6 H6 . . 119.5 ?
    C2 C7 H7 . . 120.1 ?
    C6 C7 C2 . . 119.8(2) ?
    C6 C7 H7 . . 120.1 ?
    C5 C8 H8A . . 109.5 ?
    C5 C8 H8B . . 109.5 ?
    C5 C8 H8C . . 109.5 ?
    H8A C8 H8B . . 109.5 ?
    H8A C8 H8C . . 109.5 ?
    H8B C8 H8C . . 109.5 ?
    O4 C9 O3 . . 121.2(2) ?
    O4 C9 C10 . . 120.0(2) ?
    O3 C9 C10 . . 118.8(2) ?
    C11 C10 C15 . . 118.9(3) ?
    C11 C10 C9 . . 120.9(2) ?
    C15 C10 C9 . . 120.2(2) ?
    C10 C11 H11 . . 119.6 ?
    C12 C11 C10 . . 120.8(3) ?
    C12 C11 H11 . . 119.6 ?
    C11 C12 C13 . . 120.9(2) ?
    C11 C12 H12 . . 119.5 ?
    C13 C12 H12 . . 119.5 ?
    C12 C13 C16 . . 121.8(3) ?
    C14 C13 C12 . . 117.7(3) ?
    C14 C13 C16 . . 120.4(3) ?
    C13 C14 H14 . . 119.2 ?
    C15 C14 C13 . . 121.6(3) ?
    C15 C14 H14 . . 119.2 ?
    C10 C15 H15 . . 120.0 ?
    C14 C15 C10 . . 120.0(2) ?
    C14 C15 H15 . . 120.0 ?
    C13 C16 H16A . . 109.5 ?
    C13 C16 H16B . . 109.5 ?
    C13 C16 H16C . . 109.5 ?
    H16A C16 H16B . . 109.5 ?
    H16A C16 H16C . . 109.5 ?
    H16B C16 H16C . . 109.5 ?
    N1 C17 C18 . . 123.1(2) ?
    N1 C17 H17 . . 118.4 ?
    C18 C17 H17 . . 118.4 ?
    C17 C18 C22 . . 124.0(2) ?
    C19 C18 C17 . . 117.8(2) ?
    C19 C18 C22 . . 118.1(2) ?
    C18 C19 H19 . . 120.3 ?
    C20 C19 C18 . . 119.5(2) ?
    C20 C19 H19 . . 120.3 ?
    C19 C20 C21 . . 118.8(2) ?
    C19 C20 H20 . . 120.6 ?
    C21 C20 H20 . . 120.6 ?
    N1 C21 C20 . . 122.8(2) ?
    N1 C21 H21 . . 118.6 ?
    C20 C21 H21 . . 118.6 ?
    O5 C22 N2 . . 122.9(2) ?
    O5 C22 C18 . . 118.9(2) ?
    N2 C22 C18 . . 118.2(2) ?
loop_
    _geom_torsion_atom_site_label_1
    _geom_torsion_atom_site_label_2
    _geom_torsion_atom_site_label_3
    _geom_torsion_atom_site_label_4
    _geom_torsion_site_symmetry_1
    _geom_torsion_site_symmetry_2
    _geom_torsion_site_symmetry_3
    _geom_torsion_site_symmetry_4
    _geom_torsion
    _geom_torsion_publ_flag
    O2 Pb1 O1 C1 . . . . 1.22(13) ?
    O3 Pb1 O1 C1 . . . . -35.24(15) ?
    O4 Pb1 O1 C1 . . . . 30.06(16) ?
    O5 Pb1 O1 C1 . . . . -97.21(14) ?
    N1 Pb1 O1 C1 4_566 . . . 84.52(14) ?
    O1 Pb1 O2 C1 . . . . -1.19(12) ?
    O3 Pb1 O2 C1 . . . . 147.72(14) ?
    O4 Pb1 O2 C1 . . . . -160.67(14) ?
    O5 Pb1 O2 C1 . . . . 70.57(14) ?
    N1 Pb1 O2 C1 4_566 . . . -86.93(14) ?
    O1 Pb1 O3 C9 . . . . 127.94(14) ?
    O2 Pb1 O3 C9 . . . . 99.77(15) ?
    O4 Pb1 O3 C9 . . . . 5.02(13) ?
    O5 Pb1 O3 C9 . . . . -171.72(15) ?
    N1 Pb1 O3 C9 4_566 . . . 31.39(16) ?
    O1 Pb1 O4 C9 . . . . -105.01(15) ?
    O2 Pb1 O4 C9 . . . . -82.92(14) ?
    O3 Pb1 O4 C9 . . . . -5.01(13) ?
    O5 Pb1 O4 C9 . . . . -0.98(17) ?
    N1 Pb1 O4 C9 4_566 . . . -161.56(15) ?
    O1 Pb1 O5 C22 . . . . 116.6(3) ?
    O2 Pb1 O5 C22 . . . . 66.1(3) ?
    O3 Pb1 O5 C22 . . . . -12.9(3) ?
    O4 Pb1 O5 C22 . . . . -16.1(3) ?
    N1 Pb1 O5 C22 4_566 . . . 120.2(3) ?
    Pb1 O1 C1 O2 . . . . -2.0(2) ?
    Pb1 O1 C1 C2 . . . . 177.1(2) ?
    Pb1 O2 C1 O1 . . . . 2.5(3) ?
    Pb1 O2 C1 C2 . . . . -176.69(16) ?
    Pb1 O4 C9 O3 . . . . 9.0(2) ?
    Pb1 O4 C9 C10 . . . . -170.3(2) ?
    O1 C1 C2 C3 . . . . 160.7(2) ?
    O1 C1 C2 C7 . . . . -22.6(3) ?
    O2 C1 C2 C3 . . . . -20.1(3) ?
    O2 C1 C2 C7 . . . . 156.5(2) ?
    C1 C2 C7 C6 . . . . -172.3(2) ?
    C3 C2 C7 C6 . . . . 4.4(4) ?
    C4 C3 C2 C1 . . . . 173.8(2) ?
    C4 C3 C2 C7 . . . . -2.8(4) ?
    C2 C3 C4 C5 . . . . -1.9(4) ?
    C3 C4 C5 C6 . . . . 5.0(4) ?
    C3 C4 C5 C8 . . . . -173.6(2) ?
    C7 C6 C5 C4 . . . . -3.4(4) ?
    C7 C6 C5 C8 . . . . 175.2(3) ?
    C5 C6 C7 C2 . . . . -1.3(4) ?
    O4 C9 O3 Pb1 . . . . -9.4(2) ?
    C10 C9 O3 Pb1 . . . . 169.95(19) ?
    O3 C9 C10 C11 . . . . 176.7(2) ?
    O3 C9 C10 C15 . . . . -3.8(4) ?
    O4 C9 C10 C11 . . . . -3.9(4) ?
    O4 C9 C10 C15 . . . . 175.6(2) ?
    C9 C10 C11 C12 . . . . 178.7(2) ?
    C15 C10 C11 C12 . . . . -0.8(4) ?
    C9 C10 C15 C14 . . . . -178.0(2) ?
    C11 C10 C15 C14 . . . . 1.5(4) ?
    C10 C11 C12 C13 . . . . -1.4(4) ?
    C14 C13 C12 C11 . . . . 2.9(4) ?
    C16 C13 C12 C11 . . . . -174.1(3) ?
    C12 C13 C14 C15 . . . . -2.2(4) ?
    C16 C13 C14 C15 . . . . 174.9(3) ?
    C10 C15 C14 C13 . . . . 0.0(4) ?
    C18 C17 N1 Pb1 . . . 4_565 174.19(18) ?
    C18 C17 N1 C21 . . . . -1.0(4) ?
    N1 C17 C18 C19 . . . . 1.9(4) ?
    N1 C17 C18 C22 . . . . -178.5(2) ?
    C17 C18 C19 C20 . . . . -1.2(4) ?
    C22 C18 C19 C20 . . . . 179.1(2) ?
    C17 C18 C22 O5 . . . . 179.1(2) ?
    C17 C18 C22 N2 . . . . -1.3(4) ?
    C19 C18 C22 O5 . . . . -1.3(4) ?
    C19 C18 C22 N2 . . . . 178.3(2) ?
    C18 C19 C20 C21 . . . . -0.2(4) ?
    C20 C21 N1 Pb1 . . . 4_565 -175.19(19) ?
    C20 C21 N1 C17 . . . . -0.6(4) ?
    N1 C21 C20 C19 . . . . 1.2(4) ?
    N2 C22 O5 Pb1 . . . . 10.7(4) ?
    C18 C22 O5 Pb1 . . . . -169.76(16) ?
loop_
    _geom_hbond_atom_site_label_D
    _geom_hbond_atom_site_label_H
    _geom_hbond_atom_site_label_A
    _geom_hbond_site_symmetry_A
    _geom_hbond_distance_DH
    _geom_hbond_distance_HA
    _geom_hbond_distance_DA
    _geom_hbond_angle_DHA
    _geom_hbond_publ_flag
    N2 H2A O3 . 0.86(3) 2.02(3) 2.835(3) 158(3) yes
    N2 H2B O2 3_666 0.86(3) 2.11(3) 2.946(3) 167(3) yes
    C4 H4 O1 1_565 0.93 2.53 3.431(3) 165 yes
    C11 H11 O1 5_667 0.93 2.59 3.253(3) 129 yes
    C17 H17 O2 3_666 0.93 2.41 3.317(3) 166 yes
data_global
_journal_date_recd_electronic     2010-07-12
_journal_date_accepted     2010-07-14
_journal_name_full     'Acta Crystallographica, Section E'
_journal_year     2010
_journal_volume     66
_journal_issue      8
_journal_page_first     m953
_journal_page_last     m954
_journal_paper_category     QM
_journal_coeditor_code     CI5133
_publ_contact_author
;
Dr. Tuncer H\"okelek
Hacettepe University,
Department of Physics,
06800 Beytepe
Ankara
Turkey
;
_publ_contact_author_email     merzifon@hacettepe.edu.tr
_publ_contact_author_fax     '90(312)2352550'
_publ_contact_author_phone     '90(312)2977242'
_publ_section_title
;\
<i>catena</i>-Poly[[bis(4-methylbenzoato-\k^2^<i>O</i>:<i>O</i>')lead(II)]-\m-\
nicotinamide-\k^2^<i>N</i>^1^:<i>O</i>]
;
loop_
    _publ_author_name
    _publ_author_address
    'H\"okelek, Tuncer'
;
Department of Physics
Hacettepe University
06800 Beytepe
Ankara
Turkey
;
    'Dal, Hakan'
;
Department of Chemistry
Faculty of Science
Anadolu University
26470 Yeniba\(glar
Eski\,sehir
Turkey
;
    'Tercan, Bar\?i\,s'
;
Department of Physics
Karab\"uk University
78050 Karab\"uk
Turkey
;
    '\,Cimen, Efdal'
;
Department of Chemistry
Kafkas University
36100 Kars
Turkey
;
    'Necefo\(glu, Hacali'
;
Department of Chemistry
Kafkas University
36100 Kars
Turkey
;
