# Supplementary material for: catena-Poly[[bis­(4-methyl­benzoato-κ2 O:O′)lead(II)]-μ-nicotinamide-κ2 N 1:O]
Source: Acta Crystallogr Sect E Struct Rep Online. 2010 Jul 17;66(Pt 8):m953–4. doi: 10.1107/S1600536810028126 (PMC3007553; doi:10.1107/S1600536810028126)
Supplement: Supplementary file 2 [file e-66-0m953-Isup2.hkl]

#
# h,k,l, Fc-squared, Fo-squared, sigma(Fo-squared) and status flag
#
data_I
_shelx_title ' tb24 in P 21/c'
_shelx_refln_list_code          4
_shelx_F_calc_maximum      360.60
_exptl_crystal_F_000      1152.00
_reflns_d_resolution_high  0.7460
 
loop_
 _symmetry_equiv_pos_as_xyz
 'x, y, z'
 '-x, y+1/2, -z+1/2'
 '-x, -y, -z'
 'x, -y-1/2, z-1/2'
 
_cell_length_a    14.1146
_cell_length_b     7.7431
_cell_length_c    19.2165
_cell_angle_alpha  90.000
_cell_angle_beta  102.322
_cell_angle_gamma  90.000
 
_shelx_F_squared_multiplier     1.000
 
loop_
 _refln_index_h
 _refln_index_k
 _refln_index_l
 _refln_F_squared_calc
 _refln_F_squared_meas
 _refln_F_squared_sigma
 _refln_observed_status
   2   0   0    46912.41    39512.22   1142.18 o
   3   0   0    34305.64    30205.94    876.38 o
   4   0   0     6027.65     5576.87    174.74 o
   5   0   0     1055.73     1127.36     74.05 o
   6   0   0    29868.07    32773.01    960.70 o
   7   0   0    16512.38    17660.41    793.77 o
   8   0   0    14022.46    14281.37    648.27 o
   9   0   0    26197.12    26501.01   1182.21 o
  10   0   0    23129.23    24190.06   1189.36 o
  11   0   0    21134.48    22342.76    840.54 o
  12   0   0    27539.42    28964.16   1154.93 o
  13   0   0    17228.22    18530.83    762.59 o
  14   0   0    10759.09    11888.36    513.16 o
  15   0   0     8460.36     8441.76    383.24 o
  16   0   0     2079.03     2183.84    158.49 o
  17   0   0       56.89       25.98     85.74 o
  18   0   0      774.33      934.08    126.02 o
   1   1   0     6652.98     7129.63     96.30 o
   2   1   0    34975.54    36227.37    680.21 o
   3   1   0    57720.50    58683.93   1302.09 o
   4   1   0    71671.85    68610.33   1692.07 o
   5   1   0    72265.51    68701.98   1408.37 o
   6   1   0    72188.63    70611.60   1373.07 o
   7   1   0    41653.78    41592.57   1016.84 o
   8   1   0    30827.81    30100.41    629.78 o
   9   1   0     8770.09     9073.94    237.34 o
  10   1   0     3955.81     3912.71    115.63 o
  11   1   0       10.94       44.34     30.54 o
  12   1   0     1370.42     1424.66     73.07 o
  13   1   0     6056.95     6288.11    242.94 o
  14   1   0     6728.46     6905.93    529.40 o
  15   1   0    11171.30    11449.93    352.75 o
  16   1   0    12171.74    12866.60    528.75 o
  17   1   0     8310.41     9246.51    301.40 o
  18   1   0     7929.35     8587.16    320.24 o
   0   2   0    28042.38    28551.81    445.54 o
   1   2   0    66163.22    65129.53    745.52 o
   2   2   0   130033.31   125042.30   1645.51 o
   3   2   0    59260.16    59870.66    798.39 o
   4   2   0    28526.67    29054.94    484.82 o
   5   2   0     4912.21     5047.27    115.88 o
   6   2   0      933.56     1066.16     31.49 o
   7   2   0     9555.69     9675.49    178.49 o
   8   2   0    17516.50    16542.03    344.00 o
   9   2   0    27673.96    26247.37    706.66 o
  10   2   0    41356.84    39894.58   2246.85 o
  11   2   0    37456.13    36121.99    858.04 o
  12   2   0    20000.64    20123.19    491.53 o
  13   2   0    11398.38    11221.09    288.03 o
  14   2   0    11396.23    11829.95    303.21 o
  15   2   0     2360.78     2638.14    189.02 o
  16   2   0      729.47      919.90    155.90 o
  17   2   0        0.24        3.73     58.20 o
  18   2   0      349.42      313.58     88.34 o
   1   3   0     4767.92     5056.20     64.07 o
   2   3   0    33983.17    34581.73    442.43 o
   3   3   0    33770.06    33447.56    485.13 o
   4   3   0    69945.89    69493.69   1101.71 o
   5   3   0    38297.86    37227.78    537.93 o
   6   3   0    40107.63    39527.78    618.27 o
   7   3   0    33393.71    33583.54    550.92 o
   8   3   0    14363.71    14469.49    235.25 o
   9   3   0    12359.13    11607.75    215.68 o
  10   3   0     3694.69     3498.03    117.28 o
  11   3   0      170.65      212.61     42.76 o
  12   3   0      147.30      120.03     37.68 o
  13   3   0     4313.66     4512.21    139.25 o
  14   3   0     7018.37     6733.85    189.67 o
  15   3   0     7121.75     7040.75    265.05 o
  16   3   0     8190.89     8460.18    470.29 o
  17   3   0     8276.73     8948.54    887.96 o
   0   4   0    42008.35    40707.22    793.45 o
   1   4   0    46897.11    47670.43    700.00 o
   2   4   0    25113.24    24615.49    363.71 o
   3   4   0     9565.00     8867.45    179.97 o
   4   4   0    15276.73    15485.96    307.35 o
   5   4   0     5698.43     6004.92     87.97 o
   6   4   0      511.13      521.94     19.43 o
   7   4   0     1938.44     1965.79     42.60 o
   8   4   0    13896.44    13693.14    227.28 o
   9   4   0    16103.85    15421.76    255.83 o
  10   4   0    17869.52    16970.08    303.08 o
  11   4   0    26514.29    24929.53    490.24 o
  12   4   0    18280.45    17217.68    414.33 o
  13   4   0    13180.03    12506.87    425.09 o
  14   4   0     7772.07     7039.61    277.90 o
  15   4   0     2222.03     2194.74     94.24 o
  16   4   0      855.37      896.13     66.95 o
  17   4   0      205.16      217.31    145.50 o
   1   5   0      550.42      593.53     16.38 o
   2   5   0     4128.32     3995.00     64.66 o
   3   5   0     8149.90     7965.13    122.67 o
   4   5   0    20011.26    19714.44    388.84 o
   5   5   0    27306.88    26686.46    418.37 o
   6   5   0    28975.84    27680.68    470.90 o
   7   5   0    31965.48    30765.20    524.80 o
   8   5   0    23779.90    23218.34    377.11 o
   9   5   0    10304.39    10428.85    196.47 o
  10   5   0     1246.22     1257.92     38.97 o
  11   5   0       80.64       43.91     22.95 o
  12   5   0      125.09       90.96     29.91 o
  13   5   0     1800.77     1719.19     73.57 o
  14   5   0     5510.04     5420.24    162.72 o
  15   5   0     7196.64     6757.02    249.81 o
  16   5   0     6565.82     6081.04    183.43 o
   0   6   0    17787.29    17307.38    344.01 o
   1   6   0    18169.64    18314.44    274.68 o
   2   6   0    19774.38    19486.48    291.85 o
   3   6   0    17831.19    17936.77    296.63 o
   4   6   0     1335.29     1342.83     48.80 o
   5   6   0       58.55       86.84     14.98 o
   6   6   0        8.09       22.92     13.61 o
   7   6   0     1245.80     1242.06     34.96 o
   8   6   0     3612.02     3718.50     73.81 o
   9   6   0    10037.63     9888.01    171.03 o
  10   6   0     8660.12     8773.23    194.33 o
  11   6   0     9188.06     8964.14    304.15 o
  12   6   0    11492.19    10879.18    387.40 o
  13   6   0     8182.09     8093.13    695.04 o
  14   6   0     3652.01     3732.93    164.73 o
  15   6   0     1898.28     1856.49    117.32 o
   1   7   0      492.12      489.03     22.92 o
   2   7   0     7185.88     7308.66    141.48 o
   3   7   0    10773.49    10876.37    204.56 o
   4   7   0    13397.04    12885.20    235.13 o
   5   7   0    13654.90    13288.82    262.81 o
   6   7   0     9770.17    10037.37    188.49 o
   7   7   0    11528.94    11255.89    237.83 o
   8   7   0     6766.91     6617.59    150.96 o
   9   7   0     5157.92     5005.08    121.78 o
  10   7   0     3041.22     2923.06     95.26 o
  11   7   0     1116.75     1043.37     98.44 o
  12   7   0      194.47      217.62     50.79 o
  13   7   0     1369.49     1321.22    172.78 o
   0   8   0    12299.84    12838.03    611.89 o
   1   8   0    10700.00    11907.05    404.52 o
   2   8   0     7350.19     7577.00    303.35 o
   3   8   0     4177.47     4379.79    157.88 o
   4   8   0     1427.24     1393.99     73.20 o
   5   8   0      610.16      578.11    123.42 o
   6   8   0      195.17      231.04     51.80 o
   7   8   0     1207.12     1157.05    108.48 o
   8   8   0     2863.30     2904.27     85.30 o
   9   8   0     4349.33     4845.25    130.32 o
  10   8   0     4658.64     4768.80    197.27 o
  11   8   0     4160.14     4242.90    361.31 o
   1   9   0     2042.47     2191.64    176.68 o
   2   9   0     2064.94     2124.08    187.08 o
   3   9   0     5475.86     5231.61    322.18 o
   4   9   0     5110.27     4695.07    309.19 o
   5   9   0     8706.19     8825.01    494.97 o
   6   9   0     7584.31     6480.07    394.94 o
   7   9   0     6308.15     5740.87    367.65 o
   8   9   0     2971.35     3299.80    275.42 o
   9   9   0     1542.05     1687.57    201.37 o
   2  10   0     4108.15     4747.03    291.01 o
   3  10   0     1962.68     2195.53    196.17 o
   4  10   0      743.66      808.06    154.60 o
 -18   1   1       27.14      125.48     62.92 o
 -17   1   1       45.91       26.29     61.53 o
 -16   1   1       27.85       22.83     54.18 o
 -15   1   1      567.93      655.00     72.07 o
 -14   1   1      106.42       99.55     59.11 o
 -13   1   1      592.06      626.42     96.14 o
 -12   1   1      352.13      384.58     41.26 o
 -11   1   1       71.02       91.70     31.41 o
 -10   1   1      506.27      497.39     46.81 o
  -9   1   1      434.00      629.98     57.00 o
  -8   1   1     1826.14     2302.80    134.26 o
  -7   1   1     4041.99     4080.24    156.76 o
  -6   1   1     2877.13     3121.63     78.21 o
  -5   1   1      390.35      411.26     31.29 o
  -4   1   1     2507.44     2707.88     67.08 o
  -3   1   1      218.72      396.40     27.09 o
  -2   1   1     8597.78     8939.69    131.41 o
  -1   1   1      953.94     1095.54     14.42 o
   0   1   1      205.50      275.92      4.27 o
   1   1   1      144.93      126.76      4.73 o
   2   1   1     3759.42     3961.39    120.87 o
   3   1   1      209.76      268.24     25.88 o
   4   1   1     1653.84     1768.55     56.94 o
   5   1   1       85.65      163.49     15.31 o
   6   1   1     1387.91     1368.66     55.28 o
   7   1   1     1752.62     1897.04     55.63 o
   8   1   1      342.63      356.08     31.13 o
   9   1   1      502.82      490.16     37.25 o
  10   1   1       95.43      141.08     30.92 o
  11   1   1        3.17       14.37     29.77 o
  12   1   1       16.39      -29.37     39.38 o
  13   1   1      165.08      208.52     50.93 o
  14   1   1     1378.65     1338.78    187.72 o
  15   1   1      136.36      218.11     60.16 o
  16   1   1      199.82      243.15     77.30 o
  17   1   1      194.54      326.73     74.05 o
  18   1   1       44.85      124.63     67.51 o
 -18   2   1        1.16       63.38     73.40 o
 -17   2   1       13.13      122.80     61.36 o
 -16   2   1      681.42      633.63     98.08 o
 -15   2   1      919.33      947.80     78.07 o
 -14   2   1      154.06      105.56     39.34 o
 -13   2   1     1134.42     1185.72     63.65 o
 -12   2   1      197.96      207.20     38.82 o
 -11   2   1       26.11       42.31     31.81 o
 -10   2   1       80.29      112.72     32.13 o
  -9   2   1      983.14      925.38     45.57 o
  -8   2   1       12.88        4.41     31.13 o
  -7   2   1      892.26     1012.74     33.00 o
  -6   2   1        6.83       23.59     18.17 o
  -5   2   1     3456.29     4216.89     87.15 o
  -4   2   1     5084.45     5592.12     80.70 o
  -3   2   1    13314.13    14403.96    186.07 o
  -2   2   1      342.33      558.48     17.70 o
  -1   2   1    19027.63    19980.55    240.57 o
   0   2   1     1804.78     1979.82     23.53 o
   1   2   1    29559.12    31280.44    375.16 o
   2   2   1    10097.97    10927.81    139.41 o
   3   2   1     5329.81     5446.05     93.62 o
   4   2   1     1343.71     1476.87     28.60 o
   5   2   1      868.38     1002.07     27.92 o
   6   2   1     1736.67     1732.02     58.50 o
   7   2   1     1591.05     1722.92     53.15 o
   8   2   1      690.12      724.82     55.72 o
   9   2   1      185.92      192.51     26.88 o
  10   2   1      498.04      511.03     42.97 o
  11   2   1     1541.10     1471.77     67.93 o
  12   2   1      308.68      301.56     39.91 o
  13   2   1       20.95       89.91     36.13 o
  14   2   1      994.02     1076.05     78.17 o
  15   2   1       19.28       42.65     52.67 o
  16   2   1        4.72       68.43     59.20 o
  17   2   1        8.36       31.22     58.28 o
 -17   3   1      490.18      667.35    128.61 o
 -16   3   1       34.15       86.39     59.71 o
 -15   3   1        7.84       17.42     30.93 o
 -14   3   1        8.05       30.18     29.05 o
 -13   3   1       82.99      100.44     28.62 o
 -12   3   1      243.09      187.46     42.38 o
 -11   3   1      466.83      365.15     31.26 o
 -10   3   1     1060.58      866.15     57.94 o
  -9   3   1     3833.21     3700.87     81.55 o
  -8   3   1     1030.63      961.37     33.90 o
  -7   3   1       56.55      107.92     15.94 o
  -6   3   1       52.56       89.60     10.92 o
  -5   3   1     1635.11     1681.24     28.98 o
  -4   3   1     2613.16     2785.56     40.05 o
  -3   3   1       59.29       74.49      4.71 o
  -2   3   1      710.74      853.27     16.15 o
  -1   3   1      955.56     1149.75     17.22 o
   0   3   1      139.36      145.88      5.23 o
   1   3   1       84.39      134.85      6.62 o
   2   3   1     1617.98     1611.67     24.08 o
   3   3   1      532.06      508.44     14.65 o
   4   3   1    16317.27    17535.31    274.96 o
   5   3   1    13555.02    14068.82    215.45 o
   6   3   1      906.44      960.83     37.38 o
   7   3   1     2084.10     2176.08     44.61 o
   8   3   1      174.70      167.87     28.90 o
   9   3   1     1070.39     1105.47     46.53 o
  10   3   1      200.44      186.64     29.96 o
  11   3   1      568.18      578.46     46.70 o
  12   3   1      539.79      442.96     47.78 o
  13   3   1      813.88      733.49     54.44 o
  14   3   1      769.41      779.35     57.79 o
  15   3   1      591.90      626.51     55.88 o
  16   3   1      908.51      974.34    166.29 o
  17   3   1      607.30      598.05     79.46 o
 -17   4   1       14.77        1.95     63.39 o
 -16   4   1      585.66      560.41    121.99 o
 -15   4   1      722.37      712.31     69.60 o
 -14   4   1      370.78      338.50     39.00 o
 -13   4   1      307.90      262.39     34.50 o
 -12   4   1     1397.59     1092.94     61.80 o
 -11   4   1     4389.68     3962.59     88.09 o
 -10   4   1      289.47      236.18     21.07 o
  -9   4   1      364.70      368.12     22.47 o
  -8   4   1      622.69      648.50     25.11 o
  -7   4   1      848.35      844.12     25.98 o
  -6   4   1      285.40      328.81     13.47 o
  -5   4   1      814.28      805.61     18.19 o
  -4   4   1     2374.87     2270.51     37.16 o
  -3   4   1     2972.43     2776.67     57.38 o
  -2   4   1      750.56      758.89     17.29 o
  -1   4   1     3029.57     3012.96     45.84 o
   0   4   1     3030.55     3080.86     46.78 o
   1   4   1     1621.12     1650.78     29.62 o
   2   4   1      208.39      303.75     12.71 o
   3   4   1     5226.97     5691.11     97.64 o
   4   4   1     5661.51     5902.96    104.13 o
   5   4   1     1020.71     1048.45     45.31 o
   6   4   1      121.73      130.87     12.30 o
   7   4   1      714.23      694.38     23.82 o
   8   4   1      197.46      203.39     16.97 o
   9   4   1     3505.28     3469.00     74.80 o
  10   4   1     4693.33     4756.04    101.54 o
  11   4   1     1202.21     1156.20     44.47 o
  12   4   1     1989.21     1852.63     63.47 o
  13   4   1     1138.14      966.84     48.66 o
  14   4   1      107.60       67.91     41.68 o
  15   4   1       59.01      100.85     77.05 o
  16   4   1      293.56      275.14     52.62 o
 -16   5   1      386.71      245.23     52.43 o
 -15   5   1      324.49      347.25     54.19 o
 -14   5   1       43.60       32.85     42.47 o
 -13   5   1        0.44        3.93     31.13 o
 -12   5   1     1455.42     1382.77     99.19 o
 -11   5   1     1511.28     1401.87     46.64 o
 -10   5   1       87.55      103.47     19.47 o
  -9   5   1     1363.67     1417.02     39.82 o
  -8   5   1     1888.42     1958.33     45.72 o
  -7   5   1     3869.00     3828.04     77.76 o
  -6   5   1     3613.13     3592.03     67.43 o
  -5   5   1     2283.13     2310.76     39.28 o
  -4   5   1      933.82      878.32     22.58 o
  -3   5   1     1951.67     1919.57     35.30 o
  -2   5   1      511.30      536.20     15.84 o
  -1   5   1      266.05      327.30     19.39 o
   0   5   1      905.42      873.32     18.45 o
   1   5   1     3746.56     3834.02     62.58 o
   2   5   1     4517.95     4517.43     72.27 o
   3   5   1     8672.84     8544.49    130.62 o
   4   5   1     3506.44     3378.56     62.43 o
   5   5   1     3915.92     3786.68     79.96 o
   6   5   1     3244.70     3276.90     66.60 o
   7   5   1     4227.10     4209.75     78.22 o
   8   5   1      906.67      868.64     28.93 o
   9   5   1        7.26        7.02     16.73 o
  10   5   1        5.55       -7.23     17.86 o
  11   5   1       53.86       53.11     21.30 o
  12   5   1     1520.73     1410.64     58.70 o
  13   5   1     1266.10     1224.16     70.62 o
  14   5   1     1398.07     1335.68     76.86 o
  15   5   1     1230.72     1145.17    129.91 o
  16   5   1     1018.17      847.03    131.21 o
 -15   6   1      517.72      556.96     79.00 o
 -14   6   1      759.31      819.55    181.23 o
 -13   6   1     2238.45     2276.19    125.89 o
 -12   6   1     1323.04     1353.18     57.22 o
 -11   6   1     2230.96     2308.07     66.34 o
 -10   6   1     3193.03     3065.56     75.33 o
  -9   6   1     2250.66     2218.31     52.53 o
  -8   6   1     1608.88     1564.93     41.55 o
  -7   6   1       43.15       57.12     15.83 o
  -6   6   1      559.91      568.62     22.51 o
  -5   6   1     4654.50     4552.07     82.32 o
  -4   6   1     3452.84     3388.81     59.35 o
  -3   6   1     1510.33     1552.19     31.72 o
  -2   6   1     6166.49     5998.26     95.30 o
  -1   6   1     5041.41     5136.91     82.75 o
   0   6   1     4750.56     4802.39     77.70 o
   1   6   1     1396.59     1378.13     28.73 o
   2   6   1     1192.14     1262.53     30.66 o
   3   6   1     3019.40     2927.42     56.68 o
   4   6   1      272.09      278.82     15.41 o
   5   6   1       33.74       20.22     12.37 o
   6   6   1      321.65      341.39     20.81 o
   7   6   1      463.65      535.71     42.79 o
   8   6   1     1456.91     1505.77     44.29 o
   9   6   1     3846.22     3853.07     96.77 o
  10   6   1     2921.85     2824.02     80.65 o
  11   6   1     2598.99     2644.18     79.74 o
  12   6   1     1279.42     1293.60    110.01 o
  13   6   1      751.34      771.01     81.26 o
  14   6   1      177.94      182.73     63.25 o
 -13   7   1      109.86      104.17     61.88 o
 -12   7   1       18.96      -55.45     55.45 o
 -11   7   1      331.98      351.55     39.87 o
 -10   7   1     2275.45     2354.50     77.00 o
  -9   7   1     4238.90     4475.52    113.84 o
  -8   7   1     5169.55     5146.72    123.35 o
  -7   7   1     7190.26     6963.14    137.16 o
  -6   7   1     4077.96     4139.83     87.85 o
  -5   7   1     3249.84     3188.41    125.20 o
  -4   7   1     3933.03     3840.00     81.08 o
  -3   7   1      537.81      561.76     29.81 o
  -2   7   1     2158.92     2170.82     51.60 o
  -1   7   1     1307.97     1306.48     65.25 o
   0   7   1      956.11     1022.11     38.22 o
   1   7   1      832.65      833.96     38.33 o
   2   7   1     3731.32     3759.64     79.39 o
   3   7   1     4916.17     4878.78    108.55 o
   4   7   1     1201.86     1237.64     70.32 o
   5   7   1     5515.38     5546.29    110.06 o
   6   7   1     4496.41     4297.31     90.16 o
   7   7   1     1986.32     1868.32     59.73 o
   8   7   1      870.11      853.08     42.65 o
   9   7   1      191.94      177.62     32.52 o
  10   7   1       17.13       39.08     30.38 o
  11   7   1      406.20      444.69     56.16 o
  12   7   1      679.43      615.46     63.96 o
  13   7   1     1271.20      974.35    129.91 o
 -11   8   1     2432.50     2376.08    110.33 o
 -10   8   1     1613.20     1981.20    124.85 o
  -9   8   1      203.51      306.60    123.42 o
  -8   8   1        8.69       14.29    107.83 o
  -7   8   1       16.30      -55.86    105.23 o
  -6   8   1       49.64      -59.76     94.84 o
  -5   8   1     1019.16      837.94    141.61 o
  -4   8   1     3208.62     3187.39    126.64 o
  -3   8   1     6720.07     6888.79    295.55 o
  -2   8   1     6731.16     6910.01    189.67 o
  -1   8   1     5185.32     5328.47    204.35 o
   0   8   1     4993.04     5181.73    199.76 o
   1   8   1     3214.24     3312.15    104.01 o
   2   8   1     1249.62     1284.59     66.97 o
   3   8   1       50.88       52.54     30.31 o
   4   8   1       17.93      -13.18     74.70 o
   5   8   1      386.35      401.50     30.18 o
   6   8   1     1664.68     1598.42     75.43 o
   7   8   1     2037.48     2108.38     71.63 o
   8   8   1     2532.16     2686.23     85.62 o
   9   8   1     1729.36     2029.83     82.88 o
  10   8   1     1430.06     1417.12     81.16 o
  11   8   1     1801.67     2056.15    101.10 o
  -9   9   1     3198.18     3359.56    280.61 o
  -8   9   1     5086.59     5442.07    359.86 o
  -7   9   1     3285.97     3108.82    268.92 o
  -6   9   1     3470.56     3047.77    250.73 o
  -5   9   1     2047.88     1903.23    209.16 o
  -4   9   1     1676.35     1399.17    168.89 o
  -3   9   1      945.41      917.19    142.90 o
  -2   9   1      219.70       50.67     90.94 o
  -1   9   1       97.31      -22.09     79.25 o
   0   9   1     1705.29     1753.23    106.78 o
   1   9   1     2832.45     3237.44    215.66 o
   2   9   1     4709.16     4900.33    294.90 o
   3   9   1     6241.70     6331.97    362.46 o
   4   9   1     4372.86     4744.43    311.79 o
   5   9   1     1823.14     2092.90    214.36 o
   6   9   1     1366.81     1041.90    162.39 o
   7   9   1     1480.06     1100.37    170.19 o
   8   9   1      321.10      275.42    124.72 o
  -4  10   1     2428.72     2704.79    228.65 o
  -3  10   1     3228.79     3042.57    241.64 o
  -2  10   1     4872.08     5292.67    322.18 o
   1  10   1     2774.48     2700.90    201.37 o
   2  10   1     1357.44     1560.26    164.99 o
   3  10   1      257.45      190.97    109.13 o
   4  10   1      124.15       83.14    107.83 o
 -18   0   2     1730.74     2144.87    174.08 o
 -17   0   2     6168.41     7247.86    346.87 o
 -16   0   2    10195.25    10890.63    481.98 o
 -15   0   2    18855.83    20561.37    845.74 o
 -14   0   2    22246.78    24136.59    978.25 o
 -13   0   2    14513.58    15979.33    663.86 o
 -12   0   2    14841.10    15279.10    633.98 o
 -11   0   2     3283.43     3402.39    130.44 o
 -10   0   2      164.15      263.43     83.79 o
  -9   0   2     6753.66     7144.19    328.03 o
  -8   0   2     4932.74     4633.24    387.79 o
  -7   0   2    23009.70    21529.72    743.10 o
  -6   0   2    34235.40    33426.68   1483.61 o
  -5   0   2    47583.25    46554.56   1358.97 o
  -4   0   2    62904.13    63079.07   1831.57 o
  -3   0   2     4848.14     5323.85    244.24 o
  -2   0   2    51353.25    54834.60   1584.08 o
  -1   0   2    38087.54    38985.13    596.99 o
   0   0   2    27970.30    26299.64   1153.63 o
   1   0   2    11479.77    11753.25    518.35 o
   2   0   2       57.37      243.53     18.85 o
   3   0   2     4664.32     5002.73    232.54 o
   4   0   2    24549.04    25217.05    586.70 o
   5   0   2    56972.88    57460.26   1328.79 o
   6   0   2    48278.90    47224.35   1098.46 o
   7   0   2    36486.56    33321.45   1475.81 o
   8   0   2    31218.83    31097.61    913.68 o
   9   0   2    31017.38    31835.31    941.05 o
  10   0   2    18976.86    20497.75    617.67 o
  11   0   2     8053.33     7853.26    350.77 o
  12   0   2     4540.73     4458.62    228.65 o
  13   0   2       79.09       70.15     67.55 o
  14   0   2      531.47      413.12     85.74 o
  15   0   2     3168.62     3350.46    196.17 o
  16   0   2     5865.97     5844.80    291.01 o
  17   0   2     6144.32     6681.44    329.98 o
  18   0   2     6665.17     7567.45    367.65 o
 -18   1   2     4673.08     5315.93    230.60 o
 -17   1   2     3151.14     3353.17    331.28 o
 -16   1   2     1598.86     1888.68    150.05 o
 -15   1   2      148.66      174.63     58.33 o
 -14   1   2      692.74      725.12     78.60 o
 -13   1   2     3465.61     3670.64    116.24 o
 -12   1   2    14337.26    14226.66    354.57 o
 -11   1   2    26751.77    26874.84    643.52 o
 -10   1   2    31258.35    30509.09    917.95 o
  -9   1   2    39239.86    38224.63   1113.39 o
  -8   1   2    52692.42    52482.71   1084.32 o
  -7   1   2    29551.11    28443.50    593.77 o
  -6   1   2    33224.63    33000.48    806.99 o
  -5   1   2     6261.12     6144.44    140.82 o
  -4   1   2     1928.26     2113.10     49.62 o
  -3   1   2      925.01     1122.55     19.52 o
  -2   1   2    32070.02    32700.67    482.34 o
  -1   1   2    14606.32    15052.11    181.85 o
   0   1   2    43383.75    43793.25    586.73 o
   1   1   2   110757.11   104571.34   2515.19 o
   2   1   2    36710.88    35084.71    987.70 o
   3   1   2    61044.51    55873.58   1469.36 o
   4   1   2    51067.39    49980.43   1318.60 o
   5   1   2    26842.90    26317.80    479.71 o
   6   1   2    18002.26    18092.58    334.80 o
   7   1   2      234.75      257.63     17.84 o
   8   1   2      682.39      754.65     34.15 o
   9   1   2     1882.25     1832.34     68.95 o
  10   1   2     7607.16     7969.16    258.10 o
  11   1   2    14719.35    15227.29    666.58 o
  12   1   2    16419.62    17428.72    472.68 o
  13   1   2    17539.90    18412.78    535.56 o
  14   1   2    15046.91    15890.22    469.41 o
  15   1   2    11993.87    12690.82    496.92 o
  16   1   2     8461.72     9178.76    296.26 o
  17   1   2     3466.00     3834.59    322.18 o
  18   1   2      908.18     1026.54     90.93 o
 -18   2   2     2832.07     2942.57    139.91 o
 -17   2   2     6321.40     6528.47    230.11 o
 -16   2   2    10420.94    11142.74    455.35 o
 -15   2   2    10692.84    11184.83    346.77 o
 -14   2   2     8496.67     8948.79    237.38 o
 -13   2   2    13783.48    13056.79    330.36 o
 -12   2   2    14506.57    14210.53    535.41 o
 -11   2   2     6478.95     6500.25    192.75 o
 -10   2   2     2456.71     2364.82     85.34 o
  -9   2   2      603.31      912.05    141.79 o
  -8   2   2     4329.31     4649.89    111.47 o
  -7   2   2    17616.39    18616.33    379.37 o
  -6   2   2    50961.80    52652.16    886.30 o
  -5   2   2    56667.74    57983.36    794.99 o
  -4   2   2    42781.32    42000.04    536.42 o
  -3   2   2    51855.59    52076.95    623.26 o
  -2   2   2    64134.69    65066.78    712.51 o
  -1   2   2    34587.21    35480.43    437.63 o
   0   2   2     5964.52     5723.21     70.59 o
   1   2   2     4978.96     5453.77     80.08 o
   2   2   2     1009.93     1161.56     27.42 o
   3   2   2      842.93      838.82     18.71 o
   4   2   2     8683.14     8438.54    151.06 o
   5   2   2    34054.17    32566.58   1633.34 o
   6   2   2    31142.88    29476.38    592.25 o
   7   2   2    33828.52    31817.66    639.89 o
   8   2   2    43497.55    41907.43    843.42 o
   9   2   2    31823.37    30090.52    613.31 o
  10   2   2    20366.64    19755.25    489.97 o
  11   2   2     5126.76     5381.48    152.90 o
  12   2   2     1962.65     2058.36    134.25 o
  13   2   2      399.42      454.17     47.24 o
  14   2   2      153.26      204.56     56.01 o
  15   2   2     1957.20     2105.00    357.26 o
  16   2   2     5802.31     6072.77    215.42 o
  17   2   2     6229.81     6708.32    654.76 o
 -17   3   2     3317.90     3395.21    158.49 o
 -16   3   2      598.61      700.79    174.08 o
 -15   3   2        5.78       23.36     54.19 o
 -14   3   2      960.17      969.94     48.59 o
 -13   3   2     7653.91     6793.26    176.45 o
 -12   3   2     6982.90     6374.57    146.35 o
 -11   3   2    14064.29    13571.48    287.99 o
 -10   3   2    31534.90    30141.29    600.06 o
  -9   3   2    29314.29    29145.27    579.94 o
  -8   3   2    29473.46    28940.54    512.06 o
  -7   3   2    18312.35    18015.88    294.23 o
  -6   3   2    20093.08    20481.00    311.54 o
  -5   3   2     8672.07     8812.64    126.28 o
  -4   3   2      860.29      855.95     17.70 o
  -3   3   2      576.49      630.98     20.44 o
  -2   3   2     2365.84     2256.98     34.24 o
  -1   3   2    24689.87    25431.54    306.25 o
   0   3   2    47374.88    48260.86    596.17 o
   1   3   2    29552.70    29537.16    378.15 o
   2   3   2    87426.63    88113.67   1189.82 o
   3   3   2    70772.16    71996.51   1055.28 o
   4   3   2    23612.82    23474.26    352.63 o
   5   3   2    25023.49    24698.45    526.37 o
   6   3   2    10446.33    10252.75    165.97 o
   7   3   2     2685.15     2759.92     53.62 o
   8   3   2      101.21      155.68     23.80 o
   9   3   2     7396.12     7060.11    170.63 o
  10   3   2     4824.18     4580.11    115.08 o
  11   3   2    12974.00    12064.49    262.94 o
  12   3   2    18790.43    18289.24    451.57 o
  13   3   2    13338.77    13077.85    605.19 o
  14   3   2    14562.52    14802.06    613.40 o
  15   3   2     9421.75    10236.20    322.89 o
  16   3   2     3880.99     4098.54    284.51 o
  17   3   2     2082.98     2333.34    255.93 o
 -17   4   2     4620.48     4576.16    182.35 o
 -16   4   2     7044.10     6906.05    198.99 o
 -15   4   2    10044.40     9205.66    248.88 o
 -14   4   2    10506.42     9686.08    213.98 o
 -13   4   2     8691.03     8218.44    234.95 o
 -12   4   2     5417.00     5394.68    113.93 o
 -11   4   2     1744.66     1519.39     47.61 o
 -10   4   2     2023.44     2011.70     69.70 o
  -9   4   2      199.62      192.93     19.14 o
  -8   4   2      725.47      709.54     25.85 o
  -7   4   2     4089.93     3911.54     73.73 o
  -6   4   2    21746.59    22371.53    312.44 o
  -5   4   2    26351.17    26138.52    362.61 o
  -4   4   2    59666.95    60069.37    821.54 o
  -3   4   2    72582.39    72717.17   1152.67 o
  -2   4   2    41358.59    40389.71    629.05 o
  -1   4   2    27823.77    26560.61    408.55 o
   0   4   2    15108.60    15349.78    229.00 o
   1   4   2     9881.12    10360.48    145.95 o
   2   4   2     2714.45     3215.05     52.29 o
   3   4   2    11002.13    11663.67    161.62 o
   4   4   2    10266.83    10100.04    152.73 o
   5   4   2    17820.76    17647.90    391.14 o
   6   4   2    20169.97    19803.83    320.70 o
   7   4   2    31362.29    30248.14    483.95 o
   8   4   2    17236.38    16239.52    293.15 o
   9   4   2    16992.88    16906.75    307.05 o
  10   4   2    18682.07    17639.21    343.79 o
  11   4   2     8247.13     7778.48    154.87 o
  12   4   2     3256.85     2955.36     79.00 o
  13   4   2      200.33      212.67     32.81 o
  14   4   2      373.32      330.67     49.60 o
  15   4   2     2483.36     2311.36     96.20 o
  16   4   2     3532.51     3613.00    127.23 o
 -16   5   2      623.31      639.04     63.72 o
 -15   5   2      269.83      139.43     47.63 o
 -14   5   2      254.90      238.60     46.42 o
 -13   5   2     3514.57     3338.38     93.90 o
 -12   5   2     5446.91     5516.67    132.36 o
 -11   5   2    11776.47    11241.98    212.81 o
 -10   5   2    13566.56    13645.87    252.72 o
  -9   5   2    18752.04    18428.68    304.82 o
  -8   5   2    23942.69    23581.63    384.46 o
  -7   5   2    21418.25    21426.68    348.94 o
  -6   5   2    11509.62    11442.33    190.75 o
  -5   5   2     6492.82     6814.51    123.18 o
  -4   5   2     1359.50     1447.92     32.54 o
  -3   5   2     2414.58     2476.32     40.58 o
  -2   5   2     9284.07     9213.51    140.82 o
  -1   5   2    19863.36    19854.48    276.52 o
   0   5   2    20778.04    20926.07    311.94 o
   1   5   2    33596.97    33827.35    500.84 o
   2   5   2    34632.25    35089.13    518.10 o
   3   5   2    20582.80    20703.47    308.36 o
   4   5   2    29015.45    28704.03    542.64 o
   5   5   2    14719.72    14476.30    290.09 o
   6   5   2     6688.83     6388.26    110.64 o
   7   5   2     1454.22     1568.86     88.31 o
   8   5   2      416.16      447.47     25.55 o
   9   5   2     2246.60     2215.33     50.97 o
  10   5   2     7828.50     7612.57    135.87 o
  11   5   2     9203.30     8836.53    157.16 o
  12   5   2    13525.11    12653.69    240.97 o
  13   5   2    12031.99    11612.18    395.44 o
  14   5   2     7878.93     7496.91    268.48 o
  15   5   2     3983.90     3917.22    169.03 o
 -15   6   2     6108.14     5843.21    222.80 o
 -14   6   2     8416.37     8453.39    233.63 o
 -13   6   2     8544.88     8519.83    259.02 o
 -12   6   2     5139.55     5082.68    126.07 o
 -11   6   2     4587.87     4716.05    116.83 o
 -10   6   2      874.59      890.17     39.16 o
  -9   6   2        3.96      -10.52     17.96 o
  -8   6   2     3434.13     3403.37     69.37 o
  -7   6   2    10485.53    10503.26    178.42 o
  -6   6   2     7644.08     7600.05    131.54 o
  -5   6   2    14510.75    14839.04    283.05 o
  -4   6   2    26229.21    25411.00    405.66 o
  -3   6   2    20095.39    19691.97    274.35 o
  -2   6   2    21908.74    21877.95    326.11 o
  -1   6   2    21100.34    21281.73    318.08 o
   0   6   2     9110.57     8806.75    136.08 o
   1   6   2     9148.04     9090.96    173.92 o
   2   6   2      836.99      873.16     27.81 o
   3   6   2      870.56      895.19     30.15 o
   4   6   2     6244.02     6111.10    131.28 o
   5   6   2    15967.09    15447.82    329.14 o
   6   6   2    16635.04    15443.40    386.95 o
   7   6   2    23737.42    22547.38    402.04 o
   8   6   2    22535.60    21681.14    389.13 o
   9   6   2    11804.13    11894.88    223.37 o
  10   6   2     6417.23     6426.69    276.96 o
  11   6   2     3264.68     3337.48    138.76 o
  12   6   2     1375.77     1335.99     78.02 o
  13   6   2       26.25       39.36     47.44 o
  14   6   2      326.25      369.47     72.99 o
 -13   7   2     1454.11     1486.73    108.20 o
 -12   7   2     3960.21     4416.08    188.10 o
 -11   7   2     6797.71     7162.00    193.77 o
 -10   7   2     8877.19     8911.10    200.14 o
  -9   7   2    13472.85    13552.15    287.01 o
  -8   7   2    10999.17    11102.19    238.06 o
  -7   7   2     6562.53     6738.38    121.37 o
  -6   7   2     5916.44     5901.55    106.95 o
  -5   7   2     3184.90     3057.96     82.47 o
  -4   7   2      623.76      672.18     26.29 o
  -3   7   2       15.71       45.40     17.54 o
  -2   7   2     4853.51     5041.41    118.52 o
  -1   7   2     5691.69     5784.51    130.34 o
   0   7   2    15639.75    15974.78    294.52 o
   1   7   2    24374.40    25007.64    592.99 o
   2   7   2    20274.36    20817.37    380.64 o
   3   7   2    23111.34    22741.83    453.60 o
   4   7   2    10719.03    10752.60    222.47 o
   5   7   2     4555.82     4478.56    102.95 o
   6   7   2     2103.60     1947.48     51.01 o
   7   7   2      592.01      618.82     44.50 o
   8   7   2      435.36      443.94     55.77 o
   9   7   2     1880.26     1725.50     61.81 o
  10   7   2     3941.74     3930.96    104.97 o
  11   7   2     4205.29     4283.27    142.61 o
  12   7   2     5099.72     4991.48    160.20 o
  13   7   2     7592.02     7640.50    406.41 o
 -11   8   2     2203.89     2686.61    227.35 o
 -10   8   2      494.91      741.80    142.90 o
  -9   8   2       99.87       98.73    114.32 o
  -8   8   2      738.23      756.10    141.61 o
  -7   8   2     3592.43     3472.58    271.52 o
  -6   8   2     7598.39     6849.03    404.03 o
  -5   8   2    10069.79     9753.96    738.56 o
  -4   8   2    12675.87    13041.16    437.16 o
  -3   8   2    14983.46    15279.06    529.40 o
  -2   8   2    10528.56    10870.68    375.26 o
  -1   8   2     7667.38     8257.20    294.36 o
   0   8   2     5102.71     5418.22    291.66 o
   1   8   2     2018.80     2075.62     61.76 o
   2   8   2       24.28       47.90     27.29 o
   3   8   2      583.23      651.82     49.69 o
   4   8   2     1954.01     1953.46     68.24 o
   5   8   2     3542.68     3470.91    103.99 o
   6   8   2     9560.44     9333.31    201.38 o
   7   8   2     9224.11     8992.65    196.43 o
   8   8   2    11145.85    11234.49    256.33 o
   9   8   2     7769.10     7495.90    273.42 o
  10   8   2     4826.17     4765.57    156.08 o
  11   8   2     3606.00     3778.90    137.16 o
  -9   9   2     6333.93     6893.20    423.52 o
  -8   9   2     5195.04     5917.55    380.65 o
  -7   9   2     6214.44     6005.89    389.74 o
  -6   9   2     2072.48     1804.50    211.76 o
  -5   9   2      648.65      452.10    136.41 o
  -4   9   2       30.25      -92.24     92.24 o
  -3   9   2      214.87      177.98    110.43 o
  -2   9   2     1175.07     1218.59    145.50 o
  -1   9   2     3440.99     3590.80    236.44 o
   0   9   2     5153.24     5837.80    223.65 o
   1   9   2     6146.07     6280.01    337.77 o
   2   9   2     8146.93     9225.14    476.78 o
   3   9   2     9563.23    10863.35    556.03 o
   4   9   2     5776.01     6092.93    365.06 o
   5   9   2     6939.37     6721.71    402.73 o
   6   9   2     2022.78     1875.95    203.96 o
   7   9   2       18.70      -10.39    103.93 o
   8   9   2       32.58      139.01    118.22 o
  -4  10   2     5264.46     5712.29    363.76 o
  -3  10   2     6487.09     7492.10    427.41 o
  -2  10   2     5354.78     5883.77    346.87 o
   1  10   2      560.09      632.68    110.43 o
   2  10   2      100.56      152.00     98.73 o
   3  10   2      104.58       72.75    101.33 o
   4  10   2     2482.53     2773.65    244.24 o
 -18   1   3      267.37      274.55     69.80 o
 -17   1   3        0.72       85.94     60.61 o
 -16   1   3        5.74       40.46     56.01 o
 -15   1   3       92.01      118.40     54.18 o
 -14   1   3        3.23       10.66     48.45 o
 -13   1   3       11.83       55.65     34.96 o
 -12   1   3      103.18      131.09     37.05 o
 -11   1   3      281.46      317.50     39.50 o
 -10   1   3      196.23      186.91     27.96 o
  -9   1   3       23.19        2.94     22.50 o
  -8   1   3       51.47       57.96     21.47 o
  -7   1   3      264.78      272.43     22.89 o
  -6   1   3     1718.17     1995.39     46.52 o
  -5   1   3      729.19      844.16     26.38 o
  -4   1   3     1957.11     2152.98     39.61 o
  -3   1   3      940.21      993.44     16.62 o
  -2   1   3      997.44     1025.92     14.46 o
  -1   1   3    11289.89    12125.66    146.54 o
   0   1   3    11058.61    11718.25    229.99 o
   1   1   3     4870.72     5514.67    176.37 o
   2   1   3        6.66       36.90      8.52 o
   3   1   3      175.12      198.22     10.13 o
   4   1   3       63.46       90.54     11.13 o
   5   1   3     1054.98     1214.70     31.46 o
   6   1   3     1927.41     2126.99     49.55 o
   7   1   3     1633.51     1814.00     48.68 o
   8   1   3      245.38      291.07     20.83 o
   9   1   3       73.71       64.27     23.57 o
  10   1   3      204.98      199.15     33.05 o
  11   1   3        7.67       46.04     32.54 o
  12   1   3      620.22      582.91     52.88 o
  13   1   3        4.23       33.00     47.14 o
  14   1   3       41.14       38.78     48.22 o
  15   1   3      455.91      450.06     66.06 o
  16   1   3       23.76       80.83     88.99 o
  17   1   3        6.05      -21.11     58.45 o
 -18   2   3       47.83      130.56     65.84 o
 -17   2   3      446.17      415.22     68.40 o
 -16   2   3       64.88       74.69     60.04 o
 -15   2   3       48.80       78.28     52.27 o
 -14   2   3      788.98      761.36     56.18 o
 -13   2   3      937.32      871.85     55.99 o
 -12   2   3      168.42      142.67     44.15 o
 -11   2   3      104.31      126.09     36.76 o
 -10   2   3      535.21      449.53     50.84 o
  -9   2   3      503.66      616.71     42.37 o
  -8   2   3     2399.24     2606.91     72.00 o
  -7   2   3     2270.28     2451.92     55.62 o
  -6   2   3     9799.57    10322.20    174.14 o
  -5   2   3     1709.39     1749.55     33.11 o
  -4   2   3      269.61      381.08     11.78 o
  -3   2   3      291.41      243.01      6.41 o
  -2   2   3       32.71       50.77      3.53 o
  -1   2   3     5546.60     5913.38     69.71 o
   0   2   3     3163.14     3495.75     48.95 o
   1   2   3     1553.44     1775.68     26.91 o
   2   2   3     1079.54     1233.59     26.44 o
   3   2   3       49.60       87.63      7.87 o
   4   2   3     1910.56     1802.04     46.15 o
   5   2   3     9212.69     9211.54    173.47 o
   6   2   3     3108.84     2995.22     91.69 o
   7   2   3     2988.70     2966.17     88.95 o
   8   2   3      598.21      584.56     32.18 o
   9   2   3      740.25      694.18     37.45 o
  10   2   3      815.50      860.32     50.44 o
  11   2   3      307.90      298.33     33.06 o
  12   2   3       10.65      -13.32     35.90 o
  13   2   3      187.41      237.70     41.03 o
  14   2   3      122.96      118.77     54.18 o
  15   2   3      398.65      358.87    138.36 o
  16   2   3      252.58      222.44     60.61 o
  17   2   3       68.85      142.40    111.73 o
 -18   3   3        8.09       30.53     61.55 o
 -17   3   3        0.60        6.58     62.45 o
 -16   3   3        1.42       -7.99     41.18 o
 -15   3   3      235.04      224.99     36.00 o
 -14   3   3      180.87      194.53     36.66 o
 -13   3   3      383.69      351.81     37.62 o
 -12   3   3      232.34      271.13     31.03 o
 -11   3   3     1092.76     1137.95     47.88 o
 -10   3   3     2208.99     2267.78     78.57 o
  -9   3   3      397.12      408.42     23.91 o
  -8   3   3      247.49      270.77     19.16 o
  -7   3   3     1860.68     1926.78     59.67 o
  -6   3   3      426.69      535.96     19.94 o
  -5   3   3     1217.57     1400.13     26.26 o
  -4   3   3     2070.86     2217.02     36.29 o
  -3   3   3      363.24      399.66     11.49 o
  -2   3   3       63.20      102.03      6.11 o
  -1   3   3      821.76      856.34     15.44 o
   0   3   3      271.20      311.18      8.05 o
   1   3   3     2568.63     2593.04     52.21 o
   2   3   3     8511.04     9077.89    125.96 o
   3   3   3     2976.85     2980.23     48.59 o
   4   3   3      441.98      456.76     14.70 o
   5   3   3      552.06      553.84     24.72 o
   6   3   3       66.27       85.21     11.04 o
   7   3   3     1005.54      990.40     47.20 o
   8   3   3     3418.03     3203.45     82.25 o
   9   3   3      603.66      577.25     35.80 o
  10   3   3      741.83      729.32     41.82 o
  11   3   3      399.58      418.54     37.70 o
  12   3   3      604.81      554.08     42.29 o
  13   3   3      100.46      115.37     48.44 o
  14   3   3      343.94      394.30     50.03 o
  15   3   3      256.75      291.08     62.88 o
  16   3   3      154.62      279.91     72.75 o
  17   3   3      178.95      215.21     64.72 o
 -17   4   3      908.71      877.14     69.30 o
 -16   4   3     1058.81      929.21     66.79 o
 -15   4   3      609.70      647.35     68.07 o
 -14   4   3       57.22       15.11     31.51 o
 -13   4   3      326.18      430.33     38.38 o
 -12   4   3       16.51        5.79     22.12 o
 -11   4   3      133.88      127.40     33.51 o
 -10   4   3      670.17      639.22     30.28 o
  -9   4   3       23.59       26.97     17.02 o
  -8   4   3      768.47      762.65     29.09 o
  -7   4   3     4428.76     4676.54     91.47 o
  -6   4   3     3286.22     3418.70     54.79 o
  -5   4   3     5274.42     5245.44     78.75 o
  -4   4   3     9015.72     9106.38    130.22 o
  -3   4   3     9742.81     9903.74    140.47 o
  -2   4   3     5509.13     5435.28     81.57 o
  -1   4   3     1501.31     1561.43     28.43 o
   0   4   3      723.01      862.92     25.90 o
   1   4   3      886.80      955.53     19.66 o
   2   4   3     5409.43     5485.69     79.06 o
   3   4   3     2177.14     2205.09     37.55 o
   4   4   3     3999.30     3989.84     80.32 o
   5   4   3     4057.74     4085.11     74.59 o
   6   4   3      813.93      835.79     24.46 o
   7   4   3      869.42      908.14     33.52 o
   8   4   3     6549.69     6360.26    149.83 o
   9   4   3     3394.07     3416.90     76.73 o
  10   4   3      610.44      590.10     31.58 o
  11   4   3      184.65      180.74     26.62 o
  12   4   3        3.87        3.79     24.64 o
  13   4   3       23.49      -11.18     26.44 o
  14   4   3      743.90      745.61     59.87 o
  15   4   3      645.72      751.96     91.31 o
  16   4   3      801.06      817.15    122.12 o
 -16   5   3      364.50      429.11     58.24 o
 -15   5   3      410.52      324.44     66.67 o
 -14   5   3      538.24      473.54     42.52 o
 -13   5   3     2088.95     1906.15     69.11 o
 -12   5   3     1524.57     1508.30     59.09 o
 -11   5   3     1667.26     1608.66     67.33 o
 -10   5   3     1357.69     1376.37     43.60 o
  -9   5   3     1119.39     1162.13     38.26 o
  -8   5   3     1358.63     1324.30     37.03 o
  -7   5   3      591.28      565.32     23.23 o
  -6   5   3       46.93       58.39     14.54 o
  -5   5   3      667.31      688.72     18.68 o
  -4   5   3     1617.64     1602.21     29.98 o
  -3   5   3     2224.62     2284.29     41.02 o
  -2   5   3     4003.15     4082.49     86.91 o
  -1   5   3     4756.51     4686.07     75.09 o
   0   5   3     4979.66     4933.27     78.43 o
   1   5   3     5804.76     5793.76     90.91 o
   2   5   3      440.02      421.03     13.90 o
   3   5   3     1112.76     1135.46     35.83 o
   4   5   3     2900.92     2867.27     61.00 o
   5   5   3       44.42       52.49     12.11 o
   6   5   3       17.77       34.14     12.52 o
   7   5   3       21.52       35.12     13.36 o
   8   5   3      315.21      335.49     22.45 o
   9   5   3      219.19      243.90     24.52 o
  10   5   3     4207.90     4061.25    102.62 o
  11   5   3     2497.49     2278.49     61.86 o
  12   5   3     1885.31     1763.63     75.38 o
  13   5   3     2111.56     2033.66    144.71 o
  14   5   3      896.47      822.56     82.68 o
  15   5   3      320.49      310.63     65.45 o
 -15   6   3     1398.12     1277.73     77.64 o
 -14   6   3      374.91      434.22     57.13 o
 -13   6   3      360.50      360.58     40.27 o
 -12   6   3      161.49      177.06     33.33 o
 -11   6   3      472.89      430.01     36.76 o
 -10   6   3      933.44      866.27     43.28 o
  -9   6   3     1297.62     1307.20     40.15 o
  -8   6   3     1975.61     2100.69     50.30 o
  -7   6   3     2340.12     2413.05     53.41 o
  -6   6   3     7752.75     7800.29    135.41 o
  -5   6   3     4627.27     4847.33     82.12 o
  -4   6   3     2072.60     2177.77     39.14 o
  -3   6   3     4676.89     4679.19     71.64 o
  -2   6   3     3178.63     3140.61     55.43 o
  -1   6   3     2874.48     2933.86     55.91 o
   0   6   3        4.97       14.50     12.51 o
   1   6   3       86.44       99.79     15.44 o
   2   6   3       76.21       50.81     13.84 o
   3   6   3     2661.19     2697.57     59.95 o
   4   6   3     7629.22     7456.51    157.09 o
   5   6   3     8002.35     7818.37    164.83 o
   6   6   3     8726.47     8562.90    231.60 o
   7   6   3     3623.07     3600.02     77.77 o
   8   6   3     2937.82     2844.69     66.11 o
   9   6   3      899.93      867.33     35.42 o
  10   6   3      233.62      288.54     32.07 o
  11   6   3      348.62      361.01     66.57 o
  12   6   3        0.11       37.37     44.09 o
  13   6   3      120.30      138.76     48.40 o
  14   6   3      407.46      437.04     72.87 o
 -13   7   3     1538.82     1667.03    115.70 o
 -12   7   3     2482.36     2741.53    143.78 o
 -11   7   3     1915.86     2001.58    121.96 o
 -10   7   3     3292.17     3285.67    112.70 o
  -9   7   3     4019.09     4231.51    114.42 o
  -8   7   3     1037.53     1109.10     42.54 o
  -7   7   3      227.93      243.76     26.68 o
  -6   7   3       78.04      111.71     24.00 o
  -5   7   3      142.40      129.32     23.62 o
  -4   7   3     1043.89     1049.15     44.69 o
  -3   7   3     2481.73     2418.65     96.19 o
  -2   7   3     5476.13     5454.25    153.05 o
  -1   7   3     3093.92     3038.92     77.33 o
   0   7   3     5091.18     5155.45    103.91 o
   1   7   3     9559.65     9503.51    180.53 o
   2   7   3     3749.72     3738.95     79.66 o
   3   7   3     2527.63     2608.24     65.70 o
   4   7   3      298.19      315.68     24.38 o
   5   7   3     1091.58     1056.35     38.48 o
   6   7   3      278.75      245.06     22.78 o
   7   7   3      771.80      711.82     41.25 o
   8   7   3      947.32      912.45     44.04 o
   9   7   3     2151.60     2100.47     68.97 o
  10   7   3     1893.36     1848.34     84.07 o
  11   7   3     2248.87     2250.99    161.58 o
  12   7   3     3609.69     3645.56    131.19 o
  13   7   3     1293.36     1314.63    102.84 o
 -11   8   3        0.09        0.00    100.03 o
 -10   8   3       87.79      129.91    114.32 o
  -9   8   3     2192.82     2077.31    209.16 o
  -8   8   3     3088.62     3108.82    259.83 o
  -7   8   3     3420.90     3389.44    270.22 o
  -6   8   3     4894.35     4885.77    179.12 o
  -5   8   3     5043.90     5022.03    734.66 o
  -4   8   3     4354.97     4222.94    253.33 o
  -3   8   3     4956.18     4762.62    307.89 o
  -2   8   3     1666.57     1667.81     69.30 o
  -1   8   3      146.59      193.61     42.25 o
   0   8   3      250.14      293.19     37.87 o
   1   8   3      160.24      140.98     23.25 o
   2   8   3      865.34      832.29     47.97 o
   3   8   3     4617.78     4602.89    124.51 o
   4   8   3     3995.50     4012.54    113.89 o
   5   8   3     1058.13     1143.82     53.68 o
   6   8   3     5240.82     5004.99    118.70 o
   7   8   3     5276.58     5125.93    165.01 o
   8   8   3     3839.42     3707.65    123.21 o
   9   8   3     1967.90     1923.87     87.65 o
  10   8   3     1091.56     1084.21     72.53 o
  11   8   3      225.11      174.67     54.22 o
  -9   9   3     2282.65     2381.31    240.34 o
  -8   9   3     1543.36     1777.21    210.46 o
  -7   9   3      738.57      546.93    145.50 o
  -6   9   3      107.54      -66.26    115.62 o
  -5   9   3      107.07      -38.97    113.02 o
  -4   9   3     1075.85      834.04    153.30 o
  -3   9   3     1517.63     1297.83    167.59 o
  -2   9   3     2466.70     2525.51    211.76 o
  -1   9   3     3990.94     4139.21    173.87 o
   0   9   3     4601.17     4579.44    258.53 o
   1   9   3     6293.39     6616.48    354.66 o
   2   9   3     5703.50     5752.56    328.68 o
   3   9   3     4226.32     4248.16    276.72 o
   4   9   3     1715.80     2055.23    198.77 o
   5   9   3      432.81      345.57    124.72 o
   6   9   3        3.27      -89.64     93.54 o
   7   9   3     1049.52     1083.78     89.69 o
   8   9   3     1276.74     1307.24     76.58 o
  -4  10   3     4691.44     4414.45    304.00 o
  -3  10   3     2046.93     2209.82    211.76 o
  -2  10   3      728.86      604.10    122.12 o
   1  10   3      217.70      135.11     87.04 o
   2  10   3     1045.32      830.15    128.61 o
   3  10   3      832.63      792.47    133.81 o
 -18   0   4    13091.76    13952.69    605.40 o
 -17   0   4    10115.25    10699.66    478.08 o
 -16   0   4     8804.56     9857.82    446.90 o
 -15   0   4     5743.20     6339.77    311.79 o
 -14   0   4     2500.73     2787.94    180.58 o
 -13   0   4       88.88      153.30     70.15 o
 -12   0   4      425.87      561.23     81.85 o
 -11   0   4     7915.83     7727.49    433.91 o
 -10   0   4    10767.96    10178.12    322.48 o
  -9   0   4    18208.87    17008.31    615.14 o
  -8   0   4    45068.57    43400.12   1272.20 o
  -7   0   4    73541.36    73542.19   2139.35 o
  -6   0   4    57513.63    58902.45   1714.48 o
  -5   0   4    34510.81    35005.13   1547.27 o
  -4   0   4    10894.17    11411.49    337.20 o
  -3   0   4    73585.63    78132.52   1746.17 o
  -2   0   4     5994.07     6652.89     96.10 o
  -1   0   4    49953.73    49996.51    867.98 o
   0   0   4     2201.74     2479.86    184.48 o
   1   0   4    13890.26    13880.88    403.60 o
   2   0   4     4558.18     4710.67    140.95 o
   3   0   4    59213.97    57851.21   1335.97 o
   4   0   4    60963.92    61444.12   1421.11 o
   5   0   4    36969.64    35426.98    823.26 o
   6   0   4    31498.05    31114.33    726.23 o
   7   0   4    26659.41    27613.56    649.38 o
   8   0   4    18684.40    17714.13    424.57 o
   9   0   4     4203.87     4686.51    211.11 o
  10   0   4       42.82       34.00     32.48 o
  11   0   4     1786.38     1859.06    128.61 o
  12   0   4     4049.49     3981.84    209.16 o
  13   0   4     5331.13     5864.29    284.51 o
  14   0   4     9921.25     9410.92    418.32 o
  15   0   4    11009.91    11279.07    494.97 o
  16   0   4     9172.23     9456.39    430.01 o
  17   0   4     9064.37     9640.86    441.71 o
 -18   1   4       46.43      170.39     65.56 o
 -17   1   4     2432.27     2749.45    131.76 o
 -16   1   4     5814.30     6533.02    226.43 o
 -15   1   4    11188.82    12040.50    369.75 o
 -14   1   4    16520.56    17027.21    502.03 o
 -13   1   4    23105.45    23600.94    572.03 o
 -12   1   4    29351.34    28764.03   1045.41 o
 -11   1   4    22668.97    21976.40    905.40 o
 -10   1   4    20580.76    20357.82    469.16 o
  -9   1   4     7606.05     7608.43    174.05 o
  -8   1   4     1885.22     1919.60     60.28 o
  -7   1   4      726.92      785.52     45.75 o
  -6   1   4     9939.23    10674.86    269.52 o
  -5   1   4    20810.99    21035.66    478.07 o
  -4   1   4    42782.06    44068.80    597.90 o
  -3   1   4    76048.90    76760.17    888.38 o
  -2   1   4    38358.01    38187.15    437.52 o
  -1   1   4    97758.77    95311.20   1131.61 o
   0   1   4    78731.98    75853.13   1508.76 o
   1   1   4    45967.34    45329.43    956.90 o
   2   1   4    22938.25    23793.91    398.16 o
   3   1   4     9943.80    10443.16    192.64 o
   4   1   4     2561.94     2823.99     58.42 o
   5   1   4     2587.62     2620.38     56.38 o
   6   1   4    13229.14    13744.39    255.97 o
   7   1   4    19801.74    19656.28    363.58 o
   8   1   4    23055.63    22855.31    422.93 o
   9   1   4    38328.91    38334.78    772.46 o
  10   1   4    28716.84    28017.00    759.24 o
  11   1   4    23101.10    23651.75    807.53 o
  12   1   4    12287.68    12504.83    453.40 o
  13   1   4     9431.45     9422.79    293.96 o
  14   1   4     2879.27     3173.36    132.27 o
  15   1   4      798.91      807.28     97.43 o
  16   1   4        6.54      -55.89     60.41 o
  17   1   4      851.98      872.77     85.74 o
 -18   2   4     7126.87     7584.94    362.46 o
 -17   2   4    10915.50    11498.17    361.02 o
 -16   2   4     8155.54     8388.81    275.59 o
 -15   2   4     4140.03     4379.93    138.20 o
 -14   2   4     3558.79     3465.65    118.01 o
 -13   2   4      849.50      812.47     56.49 o
 -12   2   4       82.69      112.62     58.39 o
 -11   2   4     8886.01     8820.86    233.58 o
 -10   2   4    16744.16    16790.76    411.05 o
  -9   2   4    24430.41    24408.48    486.66 o
  -8   2   4    34323.80    33876.15    610.03 o
  -7   2   4    48848.08    48636.05    790.44 o
  -6   2   4    46589.77    47385.45    768.67 o
  -5   2   4    38224.14    38391.67    538.46 o
  -4   2   4    21988.93    21384.37    316.69 o
  -3   2   4     7579.23     7549.16     94.37 o
  -2   2   4     7254.01     7532.96     92.00 o
  -1   2   4      416.46      541.37     21.01 o
   0   2   4     1893.09     1919.03     26.27 o
   1   2   4    35071.21    35380.93    615.75 o
   2   2   4    26327.27    25527.83    434.57 o
   3   2   4    48400.25    47062.97    964.60 o
   4   2   4    57407.06    54685.93   1348.90 o
   5   2   4    39698.54    37150.88    765.18 o
   6   2   4    36369.02    34476.62    628.52 o
   7   2   4    19083.74    18135.70    337.03 o
   8   2   4     9929.77     9473.36    202.80 o
   9   2   4     3446.22     3373.17     99.94 o
  10   2   4      234.79      279.22     31.05 o
  11   2   4      218.84      292.93     33.87 o
  12   2   4     2963.83     3265.85    146.41 o
  13   2   4     8513.37     8929.25    440.56 o
  14   2   4     9919.91     9772.59    790.52 o
  15   2   4    12209.77    13046.64    967.85 o
  16   2   4     6451.52     6867.57    441.71 o
  17   2   4     5985.96     6284.38    226.70 o
 -18   3   4       10.62      105.43     66.12 o
 -17   3   4     1501.83     1586.13    101.97 o
 -16   3   4     2603.64     2658.66    120.50 o
 -15   3   4    10645.52    10312.98    358.53 o
 -14   3   4    19010.82    17586.75    438.78 o
 -13   3   4    15437.71    14231.91    344.88 o
 -12   3   4    21104.55    20553.46    372.72 o
 -11   3   4    17992.37    17977.78    327.43 o
 -10   3   4    13364.66    13444.10    248.12 o
  -9   3   4     9579.92     9636.15    180.90 o
  -8   3   4     1668.52     1614.83     42.98 o
  -7   3   4      731.26      812.26     24.51 o
  -6   3   4     1076.06     1037.95     21.64 o
  -5   3   4    25444.57    26686.88    396.23 o
  -4   3   4    26684.91    26121.35    409.11 o
  -3   3   4    48381.68    46736.08    642.08 o
  -2   3   4    72562.14    72855.63    836.46 o
  -1   3   4    60548.89    59715.96    689.46 o
   0   3   4    36655.73    36218.90    491.14 o
   1   3   4    40341.42    40627.17    549.23 o
   2   3   4    18052.63    17970.10    265.30 o
   3   3   4     5133.31     5149.44    104.10 o
   4   3   4      842.85      950.42     28.26 o
   5   3   4     2411.27     2478.31     53.68 o
   6   3   4     4649.48     4608.47     79.21 o
   7   3   4    18584.34    17452.28    310.04 o
   8   3   4    21860.55    20503.55    420.69 o
   9   3   4    18541.71    17504.15    364.69 o
  10   3   4    27075.71    25801.01    530.80 o
  11   3   4    21848.49    21780.60    454.45 o
  12   3   4    12606.29    12425.44    409.34 o
  13   3   4     7461.39     7792.71    361.21 o
  14   3   4     2884.98     3115.88    111.17 o
  15   3   4      763.92      839.61    114.32 o
  16   3   4      326.58      419.11    169.54 o
 -17   4   4     7667.30     7373.17    212.15 o
 -16   4   4     6943.02     6845.60    378.98 o
 -15   4   4     3821.38     3427.04    189.76 o
 -14   4   4     4187.22     3727.62    139.32 o
 -13   4   4       40.71       66.56     30.33 o
 -12   4   4     2854.14     2671.92     68.05 o
 -11   4   4     1716.58     1703.61     50.57 o
 -10   4   4     9629.75     9641.86    183.36 o
  -9   4   4    17764.02    17459.03    315.97 o
  -8   4   4    29272.91    29545.57    523.50 o
  -7   4   4    27921.35    28668.40    471.78 o
  -6   4   4    24244.96    23780.84    355.52 o
  -5   4   4    33716.34    33216.76    460.12 o
  -4   4   4    26952.71    27388.24    379.96 o
  -3   4   4    13662.21    13598.50    191.02 o
  -2   4   4     1828.00     1852.57     31.14 o
  -1   4   4       79.11      101.48     11.36 o
   0   4   4    11061.28    11450.54    168.29 o
   1   4   4    14100.52    13313.98    252.63 o
   2   4   4    24168.29    23885.82    325.85 o
   3   4   4    49553.64    49351.61    725.95 o
   4   4   4    33527.16    34432.21    694.33 o
   5   4   4    35630.83    35996.59    746.77 o
   6   4   4    24188.73    23598.68    495.58 o
   7   4   4    16662.57    15973.92    386.21 o
   8   4   4     9160.02     8868.13    166.45 o
   9   4   4     1928.31     1779.33     49.37 o
  10   4   4       59.13       42.67     21.71 o
  11   4   4     1602.47     1588.87     80.15 o
  12   4   4     5591.31     5287.49    150.57 o
  13   4   4     7696.83     7209.11    185.06 o
  14   4   4     7925.54     7906.38    220.34 o
  15   4   4     9529.71     9633.28    517.05 o
  16   4   4     7295.36     7299.83    366.36 o
 -16   5   4     2437.28     2354.58    104.59 o
 -15   5   4     5422.62     5448.56    214.96 o
 -14   5   4     5995.09     6058.49    186.20 o
 -13   5   4    11939.92    12244.71    353.20 o
 -12   5   4    12543.95    12473.65    265.33 o
 -11   5   4    16158.03    16534.15    341.95 o
 -10   5   4    14381.64    14514.46    268.04 o
  -9   5   4     6955.04     6975.47    136.99 o
  -8   5   4     2329.33     2365.05     57.30 o
  -7   5   4       31.32       43.50     20.72 o
  -6   5   4     1517.64     1522.72     31.16 o
  -5   5   4     4820.12     4820.81     74.32 o
  -4   5   4    15873.29    15746.70    241.38 o
  -3   5   4    31283.42    30964.46    428.39 o
  -2   5   4    30297.40    30224.71    437.81 o
  -1   5   4    40232.13    39833.10    576.11 o
   0   5   4    38105.91    37410.95    596.87 o
   1   5   4    22877.05    22955.04    369.83 o
   2   5   4    17148.24    16851.84    316.91 o
   3   5   4      726.66      656.39     55.38 o
   4   5   4       97.87      108.50     13.59 o
   5   5   4      512.24      507.58     31.77 o
   6   5   4     4569.98     4296.49    123.01 o
   7   5   4     8071.25     7809.29    177.44 o
   8   5   4    22430.94    21561.17    385.45 o
   9   5   4    12333.69    11833.10    219.68 o
  10   5   4    14093.83    13715.96    254.38 o
  11   5   4    15836.15    14893.97    330.57 o
  12   5   4    10180.52    10137.44    324.65 o
  13   5   4     4818.26     4767.97    152.09 o
  14   5   4      638.84      603.05     74.16 o
  15   5   4      319.34      426.13     73.98 o
 -15   6   4     3108.33     3202.72    120.84 o
 -14   6   4      781.89      777.22     64.71 o
 -13   6   4      239.93      255.61     38.43 o
 -12   6   4       56.08      151.69     33.70 o
 -11   6   4     1600.40     1912.45     65.49 o
 -10   6   4     7779.79     8010.92    178.24 o
  -9   6   4    11826.87    12302.92    229.73 o
  -8   6   4    18179.95    18645.96    337.80 o
  -7   6   4    19985.55    20498.64    336.62 o
  -6   6   4    21744.31    22538.85    367.09 o
  -5   6   4    18918.04    19271.05    295.87 o
  -4   6   4    10846.50    10886.85    157.16 o
  -3   6   4     3129.23     3054.43     91.34 o
  -2   6   4      100.74      131.00     22.32 o
  -1   6   4       18.97       33.18     17.08 o
   0   6   4     1188.41     1220.43     34.18 o
   1   6   4    10418.85    10331.51    226.62 o
   2   6   4    27235.77    27704.07    501.83 o
   3   6   4    16269.07    15959.43    293.97 o
   4   6   4    21396.18    20756.30    414.33 o
   5   6   4    31193.63    30130.01    595.96 o
   6   6   4    20122.89    19508.18    390.31 o
   7   6   4     9703.88     9132.54    172.22 o
   8   6   4     3380.67     3230.78     73.34 o
   9   6   4      426.65      369.91     26.84 o
  10   6   4       26.56       19.08     26.63 o
  11   6   4     1493.74     1414.55     76.27 o
  12   6   4     3033.23     3238.67    138.73 o
  13   6   4     4002.92     4105.13    143.06 o
  14   6   4     7688.86     7757.31    327.60 o
 -13   7   4     7408.63     8360.01    413.77 o
 -12   7   4     7445.75     8115.65    225.70 o
 -11   7   4     6263.40     6541.15    188.16 o
 -10   7   4     5946.00     5945.67    213.80 o
  -9   7   4     3285.32     3477.94    190.32 o
  -8   7   4     1577.27     1631.16     96.89 o
  -7   7   4      417.28      449.92     45.11 o
  -6   7   4     1575.87     1641.08     60.95 o
  -5   7   4     1574.69     1520.28     61.31 o
  -4   7   4    11138.34    10948.31    407.51 o
  -3   7   4    16551.82    15990.46    680.83 o
  -2   7   4    12487.32    12204.12    259.21 o
  -1   7   4    17423.00    17277.98    359.38 o
   0   7   4    15707.19    15814.87    292.29 o
   1   7   4    13143.08    13122.44    245.03 o
   2   7   4     7790.07     7960.44    154.79 o
   3   7   4     2659.63     2761.55     68.29 o
   4   7   4      868.10      853.39     64.32 o
   5   7   4      378.45      359.52     25.31 o
   6   7   4     5211.55     4918.30    115.01 o
   7   7   4     6630.50     6439.45    145.23 o
   8   7   4     8755.91     8417.39    185.17 o
   9   7   4    11915.01    11940.86    254.80 o
  10   7   4    10636.76    10648.46    281.97 o
  11   7   4     5708.18     5864.35    178.00 o
  12   7   4     4456.66     4262.94    226.71 o
 -11   8   4      942.46     1230.28    171.49 o
 -10   8   4     2602.20     3234.84    263.72 o
  -9   8   4     6165.49     7214.08    426.12 o
  -8   8   4     9335.20    10595.73    578.11 o
  -7   8   4     8658.32     9543.43    531.35 o
  -6   8   4    11143.54    11500.50    371.58 o
  -5   8   4    11052.87     8986.10    497.57 o
  -4   8   4     5752.90     5703.26    425.47 o
  -3   8   4     3105.63     3032.09    241.64 o
  -2   8   4      296.12      326.23     47.80 o
  -1   8   4      554.81      598.65     62.10 o
   0   8   4     2871.40     3006.38     81.41 o
   1   8   4     7266.35     7425.83    186.76 o
   2   8   4     9685.45     9807.42    238.53 o
   3   8   4    12610.80    12401.94    297.94 o
   4   8   4    14646.31    14271.14    350.88 o
   5   8   4     5676.38     5765.52    154.12 o
   6   8   4     8770.53     8530.48    186.21 o
   7   8   4     5186.85     5085.40    122.61 o
   8   8   4     1628.50     1483.27     76.08 o
   9   8   4      601.49      532.95     55.24 o
  10   8   4        3.43      -32.67     45.53 o
  -9   9   4     2831.77     2873.68    270.22 o
  -8   9   4      192.75      296.20    140.31 o
  -7   9   4        0.85     -115.62    115.62 o
  -6   9   4      401.26      340.37    131.21 o
  -5   9   4     2616.86     2030.54    215.66 o
  -4   9   4     3381.36     3071.15    254.63 o
  -3   9   4     3852.60     3992.24    284.51 o
  -2   9   4    11709.70    12331.37    626.18 o
  -1   9   4     7451.38     7906.18    288.63 o
   0   9   4     6961.07     7658.39    389.74 o
   1   9   4     5614.50     5556.39    309.19 o
   2   9   4     2846.49     3191.97    219.55 o
   3   9   4     1896.80     2155.26    190.97 o
   4   9   4       92.80       34.46    103.93 o
   5   9   4      364.41      433.90     46.77 o
   6   9   4     1168.96     1229.89     67.87 o
   7   9   4     3556.16     3148.87    146.31 o
   8   9   4     4924.57     4744.83    152.17 o
  -4  10   4     1789.59     1803.20    209.16 o
  -3  10   4      779.47      875.62    154.60 o
   1  10   4     2528.65     2886.67    206.56 o
   2  10   4     3529.40     3672.65    241.64 o
   3  10   4     5243.26     6139.70    362.46 o
 -18   1   5       22.82       97.60     65.20 o
 -17   1   5       63.81      172.14     61.55 o
 -16   1   5      286.34      325.98     66.60 o
 -15   1   5       80.62      104.58     57.87 o
 -14   1   5        4.21      -26.02     37.37 o
 -13   1   5       57.98      100.16     39.53 o
 -12   1   5        3.14      -13.92     34.15 o
 -11   1   5      350.11      319.25     37.04 o
 -10   1   5      754.29      733.40     40.43 o
  -9   1   5      308.07      405.60     30.61 o
  -8   1   5      413.78      452.86     34.72 o
  -7   1   5      164.03      191.84     22.19 o
  -6   1   5      693.59      676.63     30.03 o
  -5   1   5     2820.35     3250.82     58.59 o
  -4   1   5     1991.09     2155.71     34.02 o
  -3   1   5       20.42       81.24      9.62 o
  -2   1   5     9904.33    10369.48    114.06 o
  -1   1   5        8.83       34.29      3.58 o
   0   1   5      363.56      455.97     31.18 o
   1   1   5      355.13      467.19     13.71 o
   2   1   5      109.61      180.32      8.04 o
   3   1   5      122.59      207.38     12.03 o
   4   1   5     1229.12     1292.74     31.86 o
   5   1   5      348.07      345.20     15.37 o
   6   1   5      179.73      232.75     15.11 o
   7   1   5      248.28      285.66     18.80 o
   8   1   5       10.62       42.70     16.42 o
   9   1   5        8.09        8.49     23.74 o
  10   1   5     2831.16     3023.68    108.20 o
  11   1   5     1343.10     1493.27     80.36 o
  12   1   5      639.95      585.16     94.84 o
  13   1   5      376.35      310.25     73.40 o
  14   1   5       28.27       22.52     49.09 o
  15   1   5        4.34      -38.63     51.34 o
  16   1   5        0.81       77.54     98.08 o
  17   1   5      122.72      144.77     64.74 o
 -18   2   5      501.18      544.21     78.51 o
 -17   2   5        7.96      -43.72     60.61 o
 -16   2   5       40.57       10.26     55.12 o
 -15   2   5      113.95       79.58     41.72 o
 -14   2   5        3.12        1.19     38.28 o
 -13   2   5       81.60       94.50     39.44 o
 -12   2   5      497.01      479.16     45.93 o
 -11   2   5       62.23       34.77     25.17 o
 -10   2   5     1131.01     1084.98     44.53 o
  -9   2   5      456.57      513.03     32.23 o
  -8   2   5     1790.84     1839.06     47.06 o
  -7   2   5     1290.38     1229.59     33.41 o
  -6   2   5      125.63      166.61     18.88 o
  -5   2   5       85.05       92.81      7.48 o
  -4   2   5      296.62      342.91      9.13 o
  -3   2   5      209.25      233.31      9.92 o
  -2   2   5     1920.09     1930.17     24.57 o
  -1   2   5     3567.97     3602.94     51.14 o
   0   2   5     3689.06     3687.66     67.24 o
   1   2   5       42.88       68.77      5.21 o
   2   2   5     1421.23     1368.78     29.64 o
   3   2   5     3252.08     3469.71    106.77 o
   4   2   5     1627.10     1634.75     44.30 o
   5   2   5       59.18       92.96     14.43 o
   6   2   5       72.67       86.28     11.21 o
   7   2   5      132.57      158.72     16.82 o
   8   2   5       78.58      127.94     22.73 o
   9   2   5     1446.01     1515.45     77.44 o
  10   2   5     2494.61     2621.01     95.82 o
  11   2   5      272.99      336.61     35.80 o
  12   2   5       13.37      -27.68     30.35 o
  13   2   5      124.60      135.60     41.30 o
  14   2   5       14.85       87.95     56.22 o
  15   2   5       14.23      -38.45     53.45 o
  16   2   5        9.11        8.64     63.01 o
 -18   3   5       12.70       -3.25     73.40 o
 -17   3   5       24.17       39.43     59.20 o
 -16   3   5      805.35      738.84     50.32 o
 -15   3   5      247.19      225.83     37.80 o
 -14   3   5      798.26      716.16     45.72 o
 -13   3   5     3583.72     3340.29     81.33 o
 -12   3   5     2572.58     2502.68     65.93 o
 -11   3   5     1547.51     1574.28     48.44 o
 -10   3   5        9.61       34.95     19.06 o
  -9   3   5       69.22       70.56     21.27 o
  -8   3   5       18.08       40.43     14.11 o
  -7   3   5     1333.78     1359.40     33.31 o
  -6   3   5     4644.57     4788.42     73.49 o
  -5   3   5     3213.74     3364.02     56.36 o
  -4   3   5     1584.76     1478.19     28.05 o
  -3   3   5     1842.45     1903.72     33.62 o
  -2   3   5     1724.05     1700.12     26.63 o
  -1   3   5     2879.18     2970.40     50.70 o
   0   3   5      511.19      502.01     12.62 o
   1   3   5      186.95      217.12      8.77 o
   2   3   5     2742.52     3066.04     53.64 o
   3   3   5      269.56      267.70     12.88 o
   4   3   5       24.77       30.92      8.13 o
   5   3   5     1136.66     1127.50     27.50 o
   6   3   5     1838.99     1783.22     49.32 o
   7   3   5     1659.77     1724.24     53.22 o
   8   3   5     7324.87     6996.52    192.76 o
   9   3   5      164.55      193.50     27.26 o
  10   3   5       39.14       93.31     29.10 o
  11   3   5      180.50      207.00     34.84 o
  12   3   5       19.22       70.09     32.60 o
  13   3   5      151.04      170.74     37.36 o
  14   3   5        2.48      -27.99     40.20 o
  15   3   5      149.69      240.42     64.91 o
  16   3   5       59.84       80.31     65.05 o
 -17   4   5      126.42      194.88     52.91 o
 -16   4   5        7.25       73.70     57.65 o
 -15   4   5       39.80      -34.36     34.36 o
 -14   4   5      186.45      106.08     33.98 o
 -13   4   5       17.64      -29.44     29.44 o
 -12   4   5     2362.77     2425.98     64.73 o
 -11   4   5      701.20      734.79     42.56 o
 -10   4   5      806.49      768.04     36.27 o
  -9   4   5     1495.10     1555.99     57.98 o
  -8   4   5     3630.38     3621.91    103.70 o
  -7   4   5     3917.63     4099.95     69.86 o
  -6   4   5      843.78      789.93     22.80 o
  -5   4   5       33.86       60.56      9.04 o
  -4   4   5      442.88      481.67     15.22 o
  -3   4   5       36.11       47.49      9.60 o
  -2   4   5     1638.86     1585.85     27.71 o
  -1   4   5     6134.70     6103.12     94.98 o
   0   4   5    12010.10    12090.93    179.57 o
   1   4   5     1900.98     1862.15     39.18 o
   2   4   5     5052.44     5047.83     86.75 o
   3   4   5     2196.99     2229.77     50.16 o
   4   4   5     1758.55     1754.20     34.50 o
   5   4   5       69.58       93.43     11.22 o
   6   4   5      494.19      460.49     22.68 o
   7   4   5      169.79      154.58     21.82 o
   8   4   5       54.37       58.77     17.38 o
   9   4   5      628.45      651.38     31.78 o
  10   4   5      158.70      164.24     26.56 o
  11   4   5      429.44      396.70     32.13 o
  12   4   5      631.10      533.27     54.20 o
  13   4   5     1317.38     1325.43     76.97 o
  14   4   5     1607.89     1748.43    280.61 o
  15   4   5      311.79      250.79     63.44 o
 -16   5   5      862.26      987.02     72.46 o
 -15   5   5     2726.27     2738.33    231.55 o
 -14   5   5     1963.34     1856.16     70.26 o
 -13   5   5      343.44      293.39     38.82 o
 -12   5   5     1344.89     1289.78     71.14 o
 -11   5   5     1255.60     1152.19     42.52 o
 -10   5   5      296.41      321.22     25.40 o
  -9   5   5       58.57       86.33     23.57 o
  -8   5   5       11.03       18.72     16.37 o
  -7   5   5       30.63       60.81     15.87 o
  -6   5   5     2061.98     2011.79     39.51 o
  -5   5   5     1866.09     1838.17     36.65 o
  -4   5   5     5920.91     5873.05     88.59 o
  -3   5   5     9289.83     9522.10    137.19 o
  -2   5   5     6535.77     6315.61     99.51 o
  -1   5   5     3913.57     3838.61    141.81 o
   0   5   5     4070.36     4041.67    121.53 o
   1   5   5      120.88       96.78     11.91 o
   2   5   5       33.80       52.58     11.82 o
   3   5   5      533.44      514.04     38.28 o
   4   5   5      813.33      730.05     41.70 o
   5   5   5     1211.80     1228.84     37.79 o
   6   5   5     5897.31     5654.92    151.76 o
   7   5   5      197.38      236.95     19.35 o
   8   5   5      143.00      128.17     19.34 o
   9   5   5     3040.32     2950.98     80.22 o
  10   5   5     2245.47     2103.12     57.23 o
  11   5   5      718.11      700.12     35.25 o
  12   5   5      221.51      200.39     47.48 o
  13   5   5       20.73       55.70     46.43 o
  14   5   5      106.52      147.45     53.03 o
  15   5   5        9.14      -37.67     89.64 o
 -15   6   5      360.26      329.76     56.69 o
 -14   6   5      191.72      197.46     51.24 o
 -13   6   5      209.59      298.04     49.44 o
 -12   6   5      991.50     1149.79    109.30 o
 -11   6   5     1974.52     2034.78     68.90 o
 -10   6   5     3774.09     3980.20     89.30 o
  -9   6   5     3194.98     3422.82     92.32 o
  -8   6   5     2785.07     2895.51     86.50 o
  -7   6   5     2944.45     3111.86     69.94 o
  -6   6   5      306.99      336.18     25.16 o
  -5   6   5      424.66      422.02     30.89 o
  -4   6   5       65.97       52.51     13.48 o
  -3   6   5      122.23      138.61     17.45 o
  -2   6   5     1214.66     1196.02     73.69 o
  -1   6   5     2802.92     2717.70     60.55 o
   0   6   5      182.79      159.14     15.85 o
   1   6   5     3386.67     3396.39     72.61 o
   2   6   5     6407.85     6356.08    124.91 o
   3   6   5     2897.81     2836.63     63.25 o
   4   6   5     4282.02     4187.29     94.75 o
   5   6   5      973.67     1011.62     35.47 o
   6   6   5     2435.66     2327.85     61.06 o
   7   6   5      106.04       96.85     22.79 o
   8   6   5       46.27       27.53     21.15 o
   9   6   5      135.05      132.33     22.33 o
  10   6   5     1073.18      904.42     52.69 o
  11   6   5     1139.87     1154.62     71.15 o
  12   6   5     1352.53     1343.55     78.35 o
  13   6   5      880.19      851.49     70.09 o
 -13   7   5     1622.02     1657.77    106.56 o
 -12   7   5     1260.51     1262.73     91.31 o
 -11   7   5      764.26      822.96     74.15 o
 -10   7   5      615.20      655.00     66.02 o
  -9   7   5      247.74      297.35     70.15 o
  -8   7   5     1156.31     1239.64    120.40 o
  -7   7   5      344.08      358.37     59.05 o
  -6   7   5      809.23      855.22     49.51 o
  -5   7   5     5553.99     5632.51    152.78 o
  -4   7   5     4700.77     4724.04    161.45 o
  -3   7   5     1998.81     2066.53     80.82 o
  -2   7   5     3913.31     4017.19    142.24 o
  -1   7   5     4914.13     4883.78    100.56 o
   0   7   5     4313.56     4314.16     90.36 o
   1   7   5      437.79      434.98     23.23 o
   2   7   5       29.91       13.28     15.88 o
   3   7   5       84.80       68.95     17.49 o
   4   7   5     1422.87     1331.83     48.75 o
   5   7   5     1116.36     1062.90     62.50 o
   6   7   5      881.44      910.63     46.18 o
   7   7   5     3724.41     3754.00    151.51 o
   8   7   5     2678.96     2704.73     76.69 o
   9   7   5     1682.65     1690.95     79.49 o
  10   7   5     1398.50     1460.13     78.08 o
  11   7   5     1868.21     1926.72     93.96 o
  12   7   5     1388.70     1413.81     83.03 o
 -11   8   5     1512.20     1716.15    192.27 o
 -10   8   5     1236.58     1375.78    177.98 o
  -9   8   5     2310.99     3181.58    266.32 o
  -8   8   5     3137.04     3524.55    271.52 o
  -7   8   5     2472.34     2509.43    118.08 o
  -6   8   5     2425.87     2669.76    145.50 o
  -5   8   5     1484.37     1601.20    159.79 o
  -4   8   5      281.13      304.03     57.81 o
  -3   8   5        6.08      -15.41     32.42 o
  -2   8   5      187.01      161.54     32.64 o
  -1   8   5     1929.24     1881.12    129.52 o
   0   8   5     3198.76     3377.58     87.24 o
   1   8   5     3578.22     3611.78    100.85 o
   2   8   5     3753.51     3838.97    107.22 o
   3   8   5     3156.25     3209.33     95.31 o
   4   8   5     3188.75     3337.89     99.64 o
   5   8   5     1305.94     1279.72     57.90 o
   6   8   5     2359.44     2277.40     68.59 o
   7   8   5      777.44      766.14     65.45 o
   8   8   5        1.97        2.79     46.59 o
   9   8   5        5.81        4.10     44.19 o
  10   8   5      469.74      550.35     59.82 o
  -9   9   5       24.44      -57.16    118.22 o
  -8   9   5      330.37      345.57    140.31 o
  -7   9   5      729.24      723.62    155.90 o
  -6   9   5     1338.17     1310.82    190.97 o
  -5   9   5     2821.00     2864.59    261.13 o
  -4   9   5     3577.06     3086.74    257.23 o
  -3   9   5     4657.39     4533.97    309.19 o
  -2   9   5     2231.91     2307.26    211.76 o
  -1   9   5     1090.72     1202.85     90.50 o
   0   9   5     1417.25     1380.98    128.61 o
   1   9   5     1260.63     1382.32     79.29 o
   2   9   5      351.49      375.08     50.69 o
   3   9   5       13.14      -33.00     43.62 o
   4   9   5       61.72       68.48     64.96 o
   5   9   5      608.83      630.04     74.05 o
   6   9   5     3125.14     2946.08    106.48 o
   7   9   5     3677.76     3388.58    118.67 o
  -4  10   5      307.64      106.53    129.91 o
  -3  10   5       31.11      -96.14    111.73 o
   1  10   5     3447.37     3495.97    231.25 o
   2  10   5     3647.01     3760.99    252.03 o
 -18   0   6     2238.39     2463.16    187.08 o
 -17   0   6      873.27     1265.36    136.41 o
 -16   0   6      400.47      536.54     97.43 o
 -15   0   6     2702.84     2886.67    189.67 o
 -14   0   6     5530.79     6157.89    298.80 o
 -13   0   6    10782.40    11193.33    487.17 o
 -12   0   6    31371.36    29590.48    887.43 o
 -11   0   6    38481.71    35813.52   1062.99 o
 -10   0   6    17721.30    16983.18    518.44 o
  -9   0   6    41552.39    41484.19   1220.97 o
  -8   0   6    28933.93    28764.27    850.30 o
  -7   0   6    29448.37    29837.50    877.12 o
  -6   0   6     1774.51     1787.61    103.93 o
  -5   0   6        1.92       73.90     16.83 o
  -4   0   6     7669.45     8467.19    167.66 o
  -3   0   6    57030.35    56324.21    958.12 o
  -2   0   6    88327.38    87145.59   1727.57 o
  -1   0   6    70118.77    67963.55   1348.53 o
   0   0   6    60746.50    59833.46   2624.90 o
   1   0   6    73544.64    73186.83   2106.25 o
   2   0   6    62244.50    62322.74   1796.06 o
   3   0   6    81146.50    80715.54   2336.72 o
   4   0   6    49612.33    50574.11   1174.09 o
   5   0   6    17673.11    18786.42    442.93 o
   6   0   6     3004.12     3158.05     86.23 o
   7   0   6      571.77      603.00     33.50 o
   8   0   6     3899.69     3964.16    111.09 o
   9   0   6    19630.08    19487.62    468.60 o
  10   0   6    42212.16    41379.97   1626.51 o
  11   0   6    28670.69    28825.16   1149.73 o
  12   0   6    30746.82    31972.96   1274.45 o
  13   0   6    21061.12    20817.30    852.23 o
  14   0   6     7108.89     7758.42    361.16 o
  15   0   6     2262.32     2257.89    167.59 o
  16   0   6      827.08      780.78    109.13 o
  17   0   6      726.38      749.60    118.22 o
 -18   1   6     5884.60     6379.40    229.16 o
 -17   1   6     9844.88    10448.60    333.00 o
 -16   1   6     9868.85    10536.63    333.90 o
 -15   1   6    11478.19    11715.75    361.94 o
 -14   1   6    10911.11    10535.68    274.96 o
 -13   1   6     5791.31     5566.21    162.40 o
 -12   1   6     5069.82     4823.31    143.81 o
 -11   1   6      780.00      842.89     56.44 o
 -10   1   6      644.67      645.23     46.88 o
  -9   1   6     3320.06     3253.16    114.01 o
  -8   1   6    15476.84    15648.46    334.85 o
  -7   1   6    35046.00    36061.62    587.48 o
  -6   1   6    47623.27    48677.98    785.41 o
  -5   1   6    79564.73    80846.89   1301.80 o
  -4   1   6    45351.48    45257.94    629.99 o
  -3   1   6    50972.96    50234.74    602.90 o
  -2   1   6    46990.95    48424.34    522.92 o
  -1   1   6    11835.85    11905.14    173.50 o
   0   1   6     1087.78     1137.00     52.61 o
   1   1   6       41.54      119.74      8.47 o
   2   1   6     7695.80     8049.42    153.44 o
   3   1   6    12516.51    12268.46    246.48 o
   4   1   6    50564.93    52064.46    981.02 o
   5   1   6    51408.30    52121.92    854.44 o
   6   1   6    39032.21    38241.69    630.96 o
   7   1   6    45562.65    44613.86    813.04 o
   8   1   6    27976.46    27555.12    506.32 o
   9   1   6    29066.98    29047.76    591.18 o
  10   1   6     5669.26     5890.38    210.77 o
  11   1   6     1320.08     1391.25     57.61 o
  12   1   6        5.69      -14.45     50.67 o
  13   1   6     2126.43     2226.69    108.85 o
  14   1   6     5162.19     5341.16    261.78 o
  15   1   6    10131.41    10426.33    375.45 o
  16   1   6     8984.53     9414.63    302.21 o
 -18   2   6     1889.95     2101.96    139.01 o
 -17   2   6       42.26      133.82    100.68 o
 -16   2   6       82.62      218.61     43.23 o
 -15   2   6      666.34      606.29     43.68 o
 -14   2   6     6068.44     5627.18    329.09 o
 -13   2   6    17289.49    16988.85    485.29 o
 -12   2   6    17690.43    17349.73    392.65 o
 -11   2   6    25223.62    24827.13    499.18 o
 -10   2   6    30444.00    29782.47    491.02 o
  -9   2   6    38319.13    38169.82    623.48 o
  -8   2   6    26452.57    26278.58    461.02 o
  -7   2   6    11495.99    11293.17    190.45 o
  -6   2   6     4669.67     4854.67     78.15 o
  -5   2   6       35.64       76.54      9.80 o
  -4   2   6     4288.99     4392.11     81.34 o
  -3   2   6     7407.22     7464.49     96.08 o
  -2   2   6    26316.77    26637.75    341.24 o
  -1   2   6    63709.30    64099.38    938.12 o
   0   2   6    73322.71    71584.66   1242.21 o
   1   2   6    91533.03    89410.24   1737.95 o
   2   2   6   106963.84   103293.46   2284.84 o
   3   2   6    51703.62    50131.05   1029.15 o
   4   2   6    12665.80    12427.18    261.96 o
   5   2   6     8053.24     8069.02    157.25 o
   6   2   6      920.58      905.71     29.18 o
   7   2   6      454.52      498.10     28.14 o
   8   2   6    15233.57    14969.82    323.84 o
   9   2   6    16119.55    16058.98    334.98 o
  10   2   6    12851.58    13102.00    280.52 o
  11   2   6    19320.08    19509.39    408.41 o
  12   2   6    14557.46    15480.10    332.28 o
  13   2   6    16711.53    17676.69   1258.86 o
  14   2   6    12769.68    13477.14    806.11 o
  15   2   6     7492.60     8138.06    269.56 o
  16   2   6     2286.20     2493.63    127.23 o
 -18   3   6     5456.42     5792.48    213.10 o
 -17   3   6     7392.38     7324.09    253.54 o
 -16   3   6    14187.40    13418.91    342.73 o
 -15   3   6    10328.73     9909.76    303.21 o
 -14   3   6     9276.81     9042.33    284.75 o
 -13   3   6    10406.73    10113.11    195.89 o
 -12   3   6     1283.87     1269.19     61.43 o
 -11   3   6      271.90      247.97     24.86 o
 -10   3   6     1993.73     2050.37     54.74 o
  -9   3   6     9342.84     9597.57    179.96 o
  -8   3   6     9505.64     9544.71    174.30 o
  -7   3   6    29710.10    29870.74    421.95 o
  -6   3   6    30800.42    30094.08    423.43 o
  -5   3   6    41619.73    40463.02    597.63 o
  -4   3   6    42191.50    41355.93    610.16 o
  -3   3   6    36153.59    36079.62    496.80 o
  -2   3   6    25493.77    25671.14    313.21 o
  -1   3   6    18222.64    18649.71    255.03 o
   0   3   6     5542.51     5808.00     94.58 o
   1   3   6     2029.87     2173.63     41.15 o
   2   3   6     6994.27     7000.14    127.15 o
   3   3   6    15822.26    15924.82    255.11 o
   4   3   6    24310.18    24107.85    383.60 o
   5   3   6    33007.71    31998.14    507.45 o
   6   3   6    44353.61    41085.09    729.86 o
   7   3   6    37020.90    34132.19    687.10 o
   8   3   6    23287.99    22223.18    454.80 o
   9   3   6    11591.92    11233.94    241.07 o
  10   3   6     5324.51     5187.87    138.45 o
  11   3   6     1060.62     1207.28     98.44 o
  12   3   6      163.43      133.41     34.31 o
  13   3   6     1011.12     1096.39     59.05 o
  14   3   6     2650.90     2955.89    118.90 o
  15   3   6     3525.15     3473.89    294.90 o
  16   3   6     6328.56     6642.47    342.97 o
 -17   4   6      308.57      384.85     61.31 o
 -16   4   6      103.23      101.81     49.13 o
 -15   4   6     1343.51     1232.80     71.65 o
 -14   4   6     5010.81     4808.89    171.57 o
 -13   4   6     8240.27     8255.16    293.22 o
 -12   4   6    13882.18    13661.66    255.23 o
 -11   4   6    20028.62    19883.07    379.20 o
 -10   4   6    23058.95    23672.21    424.96 o
  -9   4   6    22370.81    22863.33    409.37 o
  -8   4   6    16057.60    16642.62    292.43 o
  -7   4   6     8076.27     8077.12    120.59 o
  -6   4   6     5218.39     5322.74     86.81 o
  -5   4   6      630.46      713.82     19.50 o
  -4   4   6     5173.70     5265.79     84.31 o
  -3   4   6    17366.04    16910.41    253.56 o
  -2   4   6    26654.83    26444.73    366.29 o
  -1   4   6    48604.88    48264.14    767.30 o
   0   4   6    45698.02    45726.93    758.89 o
   1   4   6    31230.98    30000.97    483.11 o
   2   4   6    28531.19    27689.04    483.96 o
   3   4   6    21915.64    21787.80    351.14 o
   4   4   6    15389.54    15606.08    351.63 o
   5   4   6     2993.75     2975.22     81.20 o
   6   4   6      313.22      361.82     34.76 o
   7   4   6       31.87       42.98     18.53 o
   8   4   6     2688.37     2642.65     80.63 o
   9   4   6     7117.40     6957.37    161.64 o
  10   4   6     8805.05     8706.04    265.12 o
  11   4   6    15832.54    14965.17    689.36 o
  12   4   6    14123.00    13107.36    500.92 o
  13   4   6    12364.17    12230.52    322.25 o
  14   4   6     6731.63     6662.30    196.80 o
  15   4   6     3305.04     3154.70    209.81 o
 -16   5   6     9428.90     9445.15    259.22 o
 -15   5   6     9012.82     9269.43    350.02 o
 -14   5   6     5282.06     5437.82    165.53 o
 -13   5   6     4619.16     4609.04    169.14 o
 -12   5   6     1614.81     1722.08     79.32 o
 -11   5   6      148.87      187.91     25.29 o
 -10   5   6      340.71      377.88     26.85 o
  -9   5   6     5229.37     5479.77    171.23 o
  -8   5   6    11180.52    11610.14    215.02 o
  -7   5   6    18181.16    18538.52    298.83 o
  -6   5   6    22752.86    23359.76    351.01 o
  -5   5   6    26771.41    26921.43    402.92 o
  -4   5   6    32802.33    32406.54    481.60 o
  -3   5   6    23742.23    23352.00    376.30 o
  -2   5   6    14211.99    13575.70    223.07 o
  -1   5   6     6989.97     6698.75    133.38 o
   0   5   6     2325.04     2383.30     88.53 o
   1   5   6       34.43       77.90     18.18 o
   2   5   6     3725.89     3549.42     74.44 o
   3   5   6    16159.47    16109.77    295.86 o
   4   5   6    22134.27    22279.79    405.44 o
   5   5   6    24957.95    24284.46    479.96 o
   6   5   6    24067.05    23697.94    469.84 o
   7   5   6    11000.55    10502.56    194.15 o
   8   5   6     8770.33     8525.29    161.60 o
   9   5   6     6793.99     6800.98    134.32 o
  10   5   6     4384.73     4208.95     91.33 o
  11   5   6     1891.66     1782.96    104.45 o
  12   5   6      101.00       45.53     42.59 o
  13   5   6       83.72      104.87     58.71 o
  14   5   6      468.07      508.91     63.19 o
 -15   6   6      894.61      881.26    121.15 o
 -14   6   6     3741.50     3761.49    193.41 o
 -13   6   6     5441.41     5722.83    172.06 o
 -12   6   6    11071.95    12194.21    399.47 o
 -11   6   6    11622.09    12790.69    390.28 o
 -10   6   6    17122.56    18385.49    545.85 o
  -9   6   6    10548.08    11343.41    267.21 o
  -8   6   6     5961.77     6550.59    352.26 o
  -7   6   6     6350.55     6682.11    204.08 o
  -6   6   6      998.98     1018.27     64.06 o
  -5   6   6      411.01      474.14     31.51 o
  -4   6   6     1446.62     1482.51     40.03 o
  -3   6   6     7998.19     7974.19    153.15 o
  -2   6   6    10196.49     9885.86    349.90 o
  -1   6   6     8311.70     7789.28    155.02 o
   0   6   6    27889.04    27139.90    492.33 o
   1   6   6    24514.93    24368.76    443.51 o
   2   6   6    17488.79    17629.29    324.49 o
   3   6   6     8046.19     7941.86    177.44 o
   4   6   6     4386.28     4345.32     97.49 o
   5   6   6     5975.40     5784.94    126.39 o
   6   6   6      368.95      407.80     24.98 o
   7   6   6     1172.41     1177.86     38.05 o
   8   6   6     2365.24     2407.38     60.78 o
   9   6   6     5408.30     5318.04    110.43 o
  10   6   6     6973.41     6945.17    194.44 o
  11   6   6     7740.38     7836.88    295.61 o
  12   6   6     6022.66     5984.77    179.22 o
  13   6   6     5587.03     5639.32    175.71 o
 -13   7   6     2167.24     2276.16    253.98 o
 -12   7   6     1593.69     1683.92    116.92 o
 -11   7   6      568.02      605.99    111.08 o
 -10   7   6      471.19      455.79     61.59 o
  -9   7   6     1829.25     2034.21     76.57 o
  -8   7   6     6344.27     6816.54    214.34 o
  -7   7   6    10498.23    11221.13    284.44 o
  -6   7   6    16160.76    17055.57    531.27 o
  -5   7   6    23675.40    24458.91    741.98 o
  -4   7   6    16997.26    16954.19    514.92 o
  -3   7   6    10092.23     9773.46    297.93 o
  -2   7   6     7664.49     7614.97    169.11 o
  -1   7   6     1533.33     1574.58     42.82 o
   0   7   6      367.51      413.43     29.26 o
   1   7   6      905.33      854.47     31.18 o
   2   7   6     3832.41     3787.29     87.12 o
   3   7   6     3308.82     3404.15     81.26 o
   4   7   6     2612.84     2700.66     69.20 o
   5   7   6     5382.79     5339.24    141.05 o
   6   7   6    12417.55    12286.10    297.10 o
   7   7   6    13055.07    12427.31    260.26 o
   8   7   6    11125.89    11156.85    314.15 o
   9   7   6     5774.40     5636.70    166.30 o
  10   7   6     4400.67     4277.35    138.57 o
  11   7   6     1331.20     1475.59     83.44 o
  12   7   6       39.34       93.54     64.30 o
 -11   8   6     5405.06     6246.23    384.54 o
 -10   8   6     6804.79     8196.23    471.59 o
  -9   8   6     6904.65     7575.57    450.15 o
  -8   8   6     4697.09     5184.73    195.15 o
  -7   8   6     2292.00     2535.80    198.77 o
  -6   8   6      999.81      984.22     72.04 o
  -5   8   6        7.38      -38.31     38.31 o
  -4   8   6      822.36      987.32    107.18 o
  -3   8   6     3082.88     3010.71    101.81 o
  -2   8   6     5468.61     5432.13    159.35 o
  -1   8   6     9543.09     9703.95    249.77 o
   0   8   6     9139.64     9286.06    205.70 o
   1   8   6     7168.38     7399.39    185.01 o
   2   8   6     8568.61     8596.74    212.55 o
   3   8   6     6363.71     6628.97    169.98 o
   4   8   6     4706.11     4415.60    122.19 o
   5   8   6      601.77      712.06     69.85 o
   6   8   6       78.27       57.22     45.27 o
   7   8   6      296.30      348.48     44.13 o
   8   8   6      695.03      625.16     56.13 o
   9   8   6     1595.71     1717.33     86.16 o
  10   8   6     3647.62     3484.89    146.52 o
  -9   9   6     1120.53     1213.39    187.08 o
  -8   9   6     4306.78     4728.84    336.48 o
  -7   9   6     4836.30     5269.28    357.26 o
  -6   9   6     6430.99     6243.63    394.94 o
  -5   9   6     4846.06     4124.75    301.40 o
  -4   9   6     7866.96     7477.81    436.51 o
  -3   9   6     5089.05     4913.32    328.68 o
  -2   9   6     3713.30     3746.44    172.14 o
  -1   9   6     1661.34     1680.35     90.16 o
   0   9   6      441.79      486.70     52.60 o
   1   9   6      152.47      137.52     42.98 o
   2   9   6      162.98      151.13     50.67 o
   3   9   6      953.47     1032.41     76.52 o
   4   9   6     8047.16     8100.34    275.62 o
   5   9   6     7380.48     7725.16    269.91 o
   6   9   6     4104.31     4177.48    133.84 o
   7   9   6     6306.28     6138.34    181.25 o
  -3  10   6      727.71      533.94    140.31 o
   0  10   6     3867.16     4150.73    248.13 o
   1  10   6     5176.21     5452.46    313.09 o
 -18   1   7      747.68      777.85     84.50 o
 -17   1   7      475.85      393.11     69.35 o
 -16   1   7        3.89       12.99     56.04 o
 -15   1   7      470.23      444.05     64.72 o
 -14   1   7       76.44      193.73     59.98 o
 -13   1   7      199.17      174.68     42.88 o
 -12   1   7      270.88      253.85     45.44 o
 -11   1   7      939.46      970.99     49.33 o
 -10   1   7      623.95      591.98     38.36 o
  -9   1   7      209.89      226.12     26.80 o
  -8   1   7       55.13       71.21     13.72 o
  -7   1   7        6.80       44.56     11.11 o
  -6   1   7      760.45      710.11     20.74 o
  -5   1   7     3397.88     3710.66     59.55 o
  -4   1   7     8992.48     9700.71    110.78 o
  -3   1   7     1135.83     1212.14     17.70 o
  -2   1   7      981.00     1223.78     18.14 o
  -1   1   7     2624.64     2886.26     43.83 o
   0   1   7     6942.32     7348.43    140.31 o
   1   1   7       10.68        7.66      6.55 o
   2   1   7      317.38      356.62     14.08 o
   3   1   7     1886.74     2118.80     44.86 o
   4   1   7      160.15      245.65     14.14 o
   5   1   7      147.90      232.10     15.76 o
   6   1   7      259.42      280.36     16.69 o
   7   1   7      321.05      335.58     19.65 o
   8   1   7        6.32       22.02     17.09 o
   9   1   7       44.40       39.70     25.16 o
  10   1   7     1402.17     1359.17     73.13 o
  11   1   7      482.75      497.22     39.09 o
  12   1   7      135.69      181.23     50.52 o
  13   1   7      164.66      147.20     54.18 o
  14   1   7      337.45      336.05     63.31 o
  15   1   7      263.16      240.56     65.64 o
  16   1   7      362.69      369.07     68.85 o
 -18   2   7       54.90       72.01     64.64 o
 -17   2   7       27.65       56.46     57.85 o
 -16   2   7       52.11       84.38     42.23 o
 -15   2   7       29.95       52.24     51.67 o
 -14   2   7       43.71      -15.47     26.94 o
 -13   2   7     1255.72     1335.84     50.09 o
 -12   2   7     1361.34     1325.15     46.82 o
 -11   2   7      227.78      220.20     24.29 o
 -10   2   7     2403.15     2394.75     76.11 o
  -9   2   7      463.52      501.70     22.69 o
  -8   2   7      350.14      359.45     17.92 o
  -7   2   7      767.99      796.77     24.14 o
  -6   2   7      543.30      650.06     16.90 o
  -5   2   7       55.06       67.21      7.11 o
  -4   2   7      371.30      460.02     10.48 o
  -3   2   7      311.41      308.87      6.87 o
  -2   2   7      560.93      590.20     10.83 o
  -1   2   7      578.28      638.19     11.89 o
   0   2   7      451.20      629.95     35.85 o
   1   2   7     2895.95     3513.27     65.72 o
   2   2   7     3107.76     3365.10     75.65 o
   3   2   7      723.89      823.97     28.02 o
   4   2   7      806.58      851.01     31.57 o
   5   2   7      552.89      576.36     23.46 o
   6   2   7      673.17      661.19     23.95 o
   7   2   7     3458.73     3338.59    109.50 o
   8   2   7      871.23      835.41     38.48 o
   9   2   7     1851.57     1898.56     71.97 o
  10   2   7       46.91       43.56     28.69 o
  11   2   7     2671.33     2747.65     84.20 o
  12   2   7     1522.32     1386.72     92.82 o
  13   2   7      366.51      343.43     49.20 o
  14   2   7      136.99       61.57     58.46 o
  15   2   7       74.43      120.17     59.71 o
  16   2   7       57.40       82.92    113.02 o
 -18   3   7      322.77      519.03     78.51 o
 -17   3   7      171.04      191.37     65.84 o
 -16   3   7      245.48      297.61     42.54 o
 -15   3   7      396.68      376.16     41.81 o
 -14   3   7      214.61      222.22     36.48 o
 -13   3   7     1128.90     1145.37     68.68 o
 -12   3   7      198.51      190.97     25.97 o
 -11   3   7     1951.73     1934.00     55.07 o
 -10   3   7      458.66      416.95     26.20 o
  -9   3   7      299.41      297.38     21.72 o
  -8   3   7     1438.09     1475.99     36.60 o
  -7   3   7     8843.73     9198.95    135.51 o
  -6   3   7     3719.47     3740.89     59.03 o
  -5   3   7       62.55       66.21     11.98 o
  -4   3   7      885.60      837.88     18.81 o
  -3   3   7      119.88      134.75      6.29 o
  -2   3   7     1068.92     1056.85     17.48 o
  -1   3   7       50.43       76.89     10.24 o
   0   3   7       72.80       76.50      7.21 o
   1   3   7     2602.51     2770.23     48.85 o
   2   3   7      950.84      895.01     22.73 o
   3   3   7     1457.26     1473.57     32.82 o
   4   3   7     1432.53     1385.99     29.62 o
   5   3   7      810.13      810.76     28.33 o
   6   3   7     1011.77     1005.98     88.88 o
   7   3   7      362.89      362.11     27.10 o
   8   3   7     5213.96     5054.53    118.88 o
   9   3   7     2082.40     2018.93     64.07 o
  10   3   7      249.35      266.65     31.95 o
  11   3   7       78.44       98.16     33.06 o
  12   3   7       13.69       11.46     34.06 o
  13   3   7       15.65       76.89     37.68 o
  14   3   7      775.08      814.56    122.12 o
  15   3   7     1306.54     1239.37    144.20 o
 -17   4   7      208.94      233.42     96.66 o
 -16   4   7      240.55      333.86     56.98 o
 -15   4   7      426.92      416.26     57.26 o
 -14   4   7     1636.73     1608.21     65.41 o
 -13   4   7      681.63      753.60     46.47 o
 -12   4   7      928.61      917.82     51.12 o
 -11   4   7      520.07      536.19     30.71 o
 -10   4   7     1254.39     1311.35     43.05 o
  -9   4   7      806.88      782.60     37.62 o
  -8   4   7     2368.52     2353.45     86.11 o
  -7   4   7     1019.90     1065.53     26.21 o
  -6   4   7       41.95       48.37     10.26 o
  -5   4   7      308.39      318.49     15.07 o
  -4   4   7      319.84      311.35     12.42 o
  -3   4   7     1352.99     1326.04     25.98 o
  -2   4   7     5198.37     5238.68     89.83 o
  -1   4   7      444.40      397.16     16.50 o
   0   4   7     3400.22     3399.04     71.52 o
   1   4   7     4639.62     4879.04     77.53 o
   2   4   7     3217.95     3140.64     57.39 o
   3   4   7      873.78      934.35     23.24 o
   4   4   7       51.89       62.36     11.23 o
   5   4   7      546.13      562.82     27.21 o
   6   4   7      239.96      252.73     22.22 o
   7   4   7     1328.85     1320.51     42.57 o
   8   4   7       78.07       79.54     20.44 o
   9   4   7     1173.58     1095.01     43.41 o
  10   4   7      791.06      722.07     38.17 o
  11   4   7      493.17      490.97     36.32 o
  12   4   7     1249.97     1160.30     61.50 o
  13   4   7     1503.27     1435.63     78.77 o
  14   4   7     1023.97     1007.41     72.50 o
  15   4   7       68.36      -87.04     87.04 o
 -16   5   7     1430.42     1344.62     82.48 o
 -15   5   7      849.91      845.66     70.37 o
 -14   5   7      220.59      203.95     63.38 o
 -13   5   7       20.25       65.76     45.43 o
 -12   5   7       23.44       72.99     82.43 o
 -11   5   7      343.17      357.16     42.41 o
 -10   5   7     1910.24     2087.89     58.52 o
  -9   5   7     3958.21     4043.45     87.64 o
  -8   5   7     5038.60     5265.13    107.17 o
  -7   5   7     2308.16     2325.30     45.50 o
  -6   5   7     3434.57     3396.22     83.90 o
  -5   5   7     1852.36     1893.84     44.87 o
  -4   5   7     2617.48     2653.89     58.43 o
  -3   5   7     1227.06     1243.61     52.50 o
  -2   5   7      825.76      818.29     26.29 o
  -1   5   7      150.84      166.86     13.91 o
   0   5   7      196.68      184.27     15.01 o
   1   5   7       49.57       64.35     14.36 o
   2   5   7      805.46      800.92     32.15 o
   3   5   7     1936.04     1894.25     46.25 o
   4   5   7     5450.49     5519.28    139.83 o
   5   5   7     7179.40     6951.36    159.39 o
   6   5   7     4408.52     4445.07    131.80 o
   7   5   7     5041.50     4839.23     96.91 o
   8   5   7     2382.93     2252.45     56.28 o
   9   5   7      312.34      333.43     26.42 o
  10   5   7      178.45      149.52     27.95 o
  11   5   7       53.10       30.84     41.51 o
  12   5   7      231.44      189.68     46.24 o
  13   5   7     1266.69     1370.49     81.24 o
  14   5   7      746.89      742.34     70.62 o
 -15   6   7       93.72      139.40     52.69 o
 -14   6   7     1566.08     1549.78     84.50 o
 -13   6   7     3059.73     3190.06    153.57 o
 -12   6   7     2606.20     2635.34    106.11 o
 -11   6   7     3289.41     3364.87    118.09 o
 -10   6   7     2028.58     1977.72     99.11 o
  -9   6   7     2993.16     3084.22    117.60 o
  -8   6   7      200.83      232.48     28.68 o
  -7   6   7      572.98      634.35     37.74 o
  -6   6   7       81.57       73.84     15.87 o
  -5   6   7       43.10       54.41     24.96 o
  -4   6   7      131.56      118.32     25.69 o
  -3   6   7     3600.88     3479.59     86.37 o
  -2   6   7     5121.09     4989.04    138.13 o
  -1   6   7     3141.09     3127.28    130.15 o
   0   6   7     5880.93     5546.68    111.46 o
   1   6   7     4601.05     4496.75     92.99 o
   2   6   7     4555.80     4513.44     93.69 o
   3   6   7     1848.51     1853.09     52.09 o
   4   6   7      845.79      866.24     32.25 o
   5   6   7       29.96       33.54     17.23 o
   6   6   7       98.69       69.28     18.96 o
   7   6   7     1878.99     1785.82     48.05 o
   8   6   7     1454.85     1383.11     43.98 o
   9   6   7     1148.03     1198.93     69.14 o
  10   6   7     2319.36     2210.36     90.82 o
  11   6   7     1528.84     1573.11     82.14 o
  12   6   7     1796.34     1824.46    151.15 o
  13   6   7      554.11      629.21     65.68 o
 -13   7   7        6.64      -29.56     58.39 o
 -12   7   7       40.96       36.35     72.10 o
 -11   7   7      490.61      578.48     67.55 o
 -10   7   7     1943.42     2085.64    137.06 o
  -9   7   7     1860.77     2052.03     77.08 o
  -8   7   7     1186.61     1351.67     87.32 o
  -7   7   7     3322.94     3445.81    236.44 o
  -6   7   7     7764.71     8255.06    305.95 o
  -5   7   7     4155.21     4400.52    261.13 o
  -4   7   7     2513.50     2421.22     77.71 o
  -3   7   7      758.70      744.73     45.10 o
  -2   7   7     3246.96     3068.94     79.57 o
  -1   7   7     1146.99     1091.01     35.35 o
   0   7   7      367.78      346.08     22.18 o
   1   7   7     1170.14     1096.72     35.72 o
   2   7   7     4281.51     4215.88     96.16 o
   3   7   7     4845.49     4930.56    110.60 o
   4   7   7     7792.89     7659.44    163.98 o
   5   7   7     6693.71     6567.88    168.74 o
   6   7   7     3048.11     3130.46    163.62 o
   7   7   7     2618.84     2637.10     98.78 o
   8   7   7      508.66      560.01     50.67 o
   9   7   7      352.98      362.50     49.34 o
  10   7   7        5.86       21.93     67.10 o
  11   7   7      316.47      317.69     54.91 o
 -11   8   7     2541.21     2838.27    274.77 o
 -10   8   7     1535.29     1745.52    159.79 o
  -9   8   7     1398.45     1603.41    100.74 o
  -8   8   7     1281.55     1265.64     87.19 o
  -7   8   7      276.41      288.07     53.96 o
  -6   8   7        8.34      -42.04     42.04 o
  -5   8   7     1031.25     1175.49     80.06 o
  -4   8   7     4453.20     4452.81    461.84 o
  -3   8   7     2988.89     3002.72    155.96 o
  -2   8   7     2856.76     2752.43     98.02 o
  -1   8   7     4766.00     4799.15    116.27 o
   0   8   7     6198.31     6351.85    146.91 o
   1   8   7     6015.57     5909.48    151.71 o
   2   8   7     1483.69     1520.72     58.58 o
   3   8   7      673.50      735.72     43.40 o
   4   8   7      862.88      807.56     46.04 o
   5   8   7       12.39      -20.85     45.61 o
   6   8   7      274.00      222.21     52.27 o
   7   8   7      948.67      963.79     79.65 o
   8   8   7     2110.17     2087.98    101.73 o
   9   8   7     3313.27     3424.10    123.62 o
  -8   9   7     3834.98     4836.67    342.97 o
  -7   9   7     3998.38     4222.18    324.78 o
  -6   9   7     3883.90     3875.31    298.80 o
  -5   9   7     4921.67     3803.86    302.70 o
  -4   9   7     4456.38     4366.70    425.47 o
  -3   9   7     1885.74     1998.43    304.00 o
  -2   9   7      256.59      190.17    101.98 o
  -1   9   7       30.04       27.82     38.07 o
   0   9   7      746.63      763.19     61.41 o
   1   9   7     2382.76     2362.23    104.21 o
   2   9   7     2473.12     2433.94    112.03 o
   3   9   7     1842.12     1940.29    104.05 o
   4   9   7     3255.69     3402.72    144.65 o
   5   9   7     2856.71     2750.60    133.14 o
   6   9   7     2593.04     2646.62    103.42 o
 -18   0   8     1679.80     2053.93    170.19 o
 -17   0   8     4238.88     4222.18    246.84 o
 -16   0   8     8347.46     8402.79    396.24 o
 -15   0   8     9312.69     8857.49    405.33 o
 -14   0   8    12273.33    11286.86    496.27 o
 -13   0   8    11387.16    10678.52    394.29 o
 -12   0   8     7568.66     6978.38    239.11 o
 -11   0   8    26464.19    25824.55    863.92 o
 -10   0   8    11096.52    11344.36    391.69 o
  -9   0   8     4934.09     5306.45    178.66 o
  -8   0   8       81.22      105.69     28.08 o
  -7   0   8    19761.51    19900.62    470.94 o
  -6   0   8    11558.60    11281.52    224.33 o
  -5   0   8    30122.79    31171.88    605.08 o
  -4   0   8    90645.41    88783.49   1860.93 o
  -3   0   8    80416.30    82121.62   1296.94 o
  -2   0   8    81095.87    80158.77   1389.55 o
  -1   0   8    26627.99    26811.92    649.99 o
   0   0   8    11441.08    11166.70    328.13 o
   1   0   8    12531.25    12645.57    372.33 o
   2   0   8     1559.83     2142.96     72.06 o
   3   0   8     4070.45     4636.20    144.25 o
   4   0   8     2696.28     2435.56     84.14 o
   5   0   8     5132.03     5090.93    128.69 o
   6   0   8    10638.08    10222.39    248.34 o
   7   0   8    24132.24    24342.93    601.04 o
   8   0   8    28167.70    28173.51    665.05 o
   9   0   8    24852.36    23956.01    572.26 o
  10   0   8    28551.35    27451.76    773.48 o
  11   0   8     9971.17     9904.59    432.61 o
  12   0   8     7494.68     7576.54    349.47 o
  13   0   8     3081.00     3178.98    187.08 o
  14   0   8        8.69       35.08     77.95 o
  15   0   8      899.97      821.05    115.62 o
  16   0   8     4824.44     5473.25    287.11 o
 -18   1   8     6817.52     7050.25    248.48 o
 -17   1   8     5915.06     6347.85    233.19 o
 -16   1   8     2870.90     2959.18    167.59 o
 -15   1   8     1097.46     1189.14    205.91 o
 -14   1   8       46.62       16.94     40.89 o
 -13   1   8     1816.06     1653.95    100.09 o
 -12   1   8     4505.59     4059.18    128.39 o
 -11   1   8    14388.66    14299.93    314.46 o
 -10   1   8    18014.50    18094.26    303.91 o
  -9   1   8    23707.42    24043.44    396.77 o
  -8   1   8    36699.11    37434.71    608.15 o
  -7   1   8    40050.41    41059.52    663.98 o
  -6   1   8    45629.11    46984.66    759.74 o
  -5   1   8    19825.68    19945.76    260.03 o
  -4   1   8    14032.27    14780.95    173.51 o
  -3   1   8    17635.66    19310.76    236.09 o
  -2   1   8     2745.65     2823.57     38.59 o
  -1   1   8    13468.31    13754.83    185.00 o
   0   1   8    33956.56    34251.51    635.68 o
   1   1   8    39510.04    39107.33    799.73 o
   2   1   8    59946.32    58791.65   1090.14 o
   3   1   8    61058.28    60128.43   1086.02 o
   4   1   8    40967.71    40148.63    728.96 o
   5   1   8    21793.67    21441.50    393.66 o
   6   1   8    10846.93    10726.02    203.29 o
   7   1   8     6136.37     6025.52    110.32 o
   8   1   8      149.80      198.93     21.71 o
   9   1   8      153.50      184.12     27.04 o
  10   1   8     2600.64     2763.32     93.01 o
  11   1   8     4570.64     4651.40    118.44 o
  12   1   8     5687.69     5795.39    164.25 o
  13   1   8     9045.06     9054.53    498.87 o
  14   1   8    11649.58    11801.76    363.72 o
  15   1   8     8312.67     8523.18    374.15 o
  16   1   8     7048.66     7105.56    310.49 o
 -18   2   8     2513.65     2692.66    206.56 o
 -17   2   8     4220.82     4829.40    190.61 o
 -16   2   8     5878.22     5991.79    469.68 o
 -15   2   8    10320.86     9762.36    218.47 o
 -14   2   8    17783.84    17487.94    324.86 o
 -13   2   8    25796.74    25123.06    453.72 o
 -12   2   8    13250.72    13033.70    244.17 o
 -11   2   8     3901.97     3856.11     86.45 o
 -10   2   8     2404.81     2462.03     56.10 o
  -9   2   8     1154.86     1189.21     33.37 o
  -8   2   8      464.44      511.86     20.73 o
  -7   2   8     3570.55     3738.71     69.22 o
  -6   2   8    14329.25    14368.93    204.91 o
  -5   2   8    21983.43    21270.24    320.94 o
  -4   2   8    39639.79    38984.54    473.29 o
  -3   2   8    49165.71    49714.14    671.98 o
  -2   2   8    43625.21    43511.29    596.27 o
  -1   2   8    42857.03    43095.20    590.42 o
   0   2   8    29508.58    29072.62    461.43 o
   1   2   8    25310.93    25870.16    533.03 o
   2   2   8     3521.35     3742.92     73.82 o
   3   2   8        9.07       88.77     12.15 o
   4   2   8     9956.26    10185.93    215.21 o
   5   2   8    21028.08    20865.36    394.43 o
   6   2   8    22539.35    22058.72    415.52 o
   7   2   8    30653.95    29152.82    534.67 o
   8   2   8    24392.97    24147.39   1071.01 o
   9   2   8    15945.55    15930.39    332.13 o
  10   2   8    12947.27    13438.25    309.03 o
  11   2   8     9075.39     9350.56    418.72 o
  12   2   8     6654.37     6771.51    385.15 o
  13   2   8      593.62      744.82    130.24 o
  14   2   8       22.73       14.66     64.96 o
  15   2   8       26.83       67.45     77.95 o
 -17   3   8     5672.77     5374.03    510.56 o
 -16   3   8     1589.28     1388.50     81.84 o
 -15   3   8     1350.58     1353.49     78.05 o
 -14   3   8      628.89      550.68     43.61 o
 -13   3   8      224.18      241.74     30.93 o
 -12   3   8     4983.67     5003.31    107.82 o
 -11   3   8    13313.55    13141.51    244.68 o
 -10   3   8    19219.60    19668.86    354.24 o
  -9   3   8    36747.86    36927.31    604.78 o
  -8   3   8    43433.30    43222.99    704.32 o
  -7   3   8    35090.49    35423.67    498.68 o
  -6   3   8    19920.31    19474.83    275.99 o
  -5   3   8    15611.42    15828.97    236.91 o
  -4   3   8     3665.10     3648.23     54.71 o
  -3   3   8     2749.63     2944.66     44.30 o
  -2   3   8     1784.10     1785.22     28.71 o
  -1   3   8     4503.25     4216.53     71.48 o
   0   3   8    23153.03    23253.72    361.58 o
   1   3   8    17265.54    16391.43    289.27 o
   2   3   8    25348.50    24635.41    431.46 o
   3   3   8    34475.73    34222.25    647.11 o
   4   3   8    28776.56    27485.94    555.45 o
   5   3   8    25494.99    22757.72    563.36 o
   6   3   8    13131.05    12144.98    260.86 o
   7   3   8     9819.43     9328.91    200.15 o
   8   3   8     4877.33     4722.88    113.04 o
   9   3   8      471.70      558.43     73.26 o
  10   3   8     2527.62     2659.58    127.70 o
  11   3   8     5605.81     5816.09    184.29 o
  12   3   8    13634.68    13695.34    620.35 o
  13   3   8    11670.26    12361.95    323.71 o
  14   3   8    11124.12    10923.11    350.00 o
  15   3   8     6563.18     6348.86    332.58 o
 -17   4   8     2622.59     2593.13    112.25 o
 -16   4   8     6991.69     6892.36    381.65 o
 -15   4   8    17397.30    18278.76    800.13 o
 -14   4   8     8770.26     9000.13    246.41 o
 -13   4   8     8955.90     9219.45    344.37 o
 -12   4   8    11801.89    11915.58    225.56 o
 -11   4   8    10281.90    10635.37    202.45 o
 -10   4   8     8117.85     8267.83    160.27 o
  -9   4   8       60.71       89.08     18.18 o
  -8   4   8     1018.61     1057.33     26.14 o
  -7   4   8     2932.37     2930.13     50.11 o
  -6   4   8    13946.88    13923.86    211.81 o
  -5   4   8    21011.40    21187.00    317.00 o
  -4   4   8    25922.76    25185.05    374.37 o
  -3   4   8    29513.26    29065.83    465.19 o
  -2   4   8    34050.32    33608.57    537.52 o
  -1   4   8    26062.61    25556.31    409.49 o
   0   4   8    21918.01    21568.79    346.62 o
   1   4   8     6862.07     6983.63    120.76 o
   2   4   8     2843.09     2708.19     54.89 o
   3   4   8      242.52      246.65     16.78 o
   4   4   8     1905.26     1805.23     63.73 o
   5   4   8     4375.32     4232.29    108.20 o
   6   4   8    17361.53    16674.08    385.93 o
   7   4   8    21522.81    20716.43    577.40 o
   8   4   8    22956.97    21304.01    425.86 o
   9   4   8    21595.65    19601.69    395.58 o
  10   4   8    11980.73    11082.22    310.91 o
  11   4   8     8218.65     7721.11    361.15 o
  12   4   8     2504.36     2604.44    111.23 o
  13   4   8      729.95      838.38    110.03 o
  14   4   8       75.34      123.45     52.29 o
 -16   5   8     3194.26     3300.00    229.61 o
 -15   5   8      898.55      825.89     85.65 o
 -14   5   8      191.18      280.01     55.28 o
 -13   5   8     1454.66     1638.58     83.89 o
 -12   5   8     4640.64     4992.94    170.53 o
 -11   5   8    10515.04    11205.07    245.93 o
 -10   5   8    18577.77    19415.03    406.50 o
  -9   5   8    18584.54    19171.45    424.57 o
  -8   5   8    15315.42    15302.55    476.49 o
  -7   5   8    16932.05    17561.29    384.84 o
  -6   5   8    12419.70    12645.71    236.63 o
  -5   5   8     5462.11     5453.88    108.60 o
  -4   5   8     1869.94     1864.94     69.05 o
  -3   5   8      715.68      769.25     31.30 o
  -2   5   8      361.49      395.58     27.35 o
  -1   5   8     3763.03     3628.56     75.83 o
   0   5   8     9937.46     9527.81    179.55 o
   1   5   8    23789.37    22378.06    476.34 o
   2   5   8    21836.47    20950.76    381.75 o
   3   5   8    24754.62    24318.66    442.26 o
   4   5   8    24208.49    23599.73    466.42 o
   5   5   8    29107.48    28680.52    564.85 o
   6   5   8    12014.06    11479.92    299.80 o
   7   5   8      659.15      672.09     29.82 o
   8   5   8      316.01      362.45     32.06 o
   9   5   8      395.01      369.68     30.41 o
  10   5   8     2046.64     2034.67     81.57 o
  11   5   8     8016.39     8434.93    229.70 o
  12   5   8     5801.27     5969.33    179.21 o
  13   5   8     4138.35     3881.96    134.92 o
 -15   6   8     5477.78     5366.85    359.21 o
 -14   6   8    10278.58    10407.30    502.11 o
 -13   6   8    11404.37    11862.27    609.29 o
 -12   6   8    10758.16    11564.34    642.42 o
 -11   6   8     6390.28     6474.09    216.92 o
 -10   6   8     1777.42     1847.13     72.82 o
  -9   6   8      162.74      156.62     28.59 o
  -8   6   8       17.65      -25.82     68.20 o
  -7   6   8     3580.81     3786.50    174.43 o
  -6   6   8     7664.22     7984.02    177.48 o
  -5   6   8    15111.08    15123.45    319.16 o
  -4   6   8    22812.25    22526.54    466.47 o
  -3   6   8    15162.70    14961.15    315.57 o
  -2   6   8    18377.30    17690.18    325.31 o
  -1   6   8    18700.71    17970.55    579.32 o
   0   6   8    11144.29    10809.92    285.05 o
   1   6   8     5701.56     5611.09    113.34 o
   2   6   8     1401.58     1427.11     39.91 o
   3   6   8       30.20       32.28     15.40 o
   4   6   8     1087.05     1192.89     74.55 o
   5   6   8     4897.47     4653.44    104.34 o
   6   6   8     7139.62     6956.37    150.37 o
   7   6   8    10534.47    10337.24    224.08 o
   8   6   8    10561.73    10177.23    195.89 o
   9   6   8    12955.38    12160.15    311.06 o
  10   6   8    10417.39    10055.25    266.60 o
  11   6   8     7629.55     7416.81    287.21 o
  12   6   8     3577.61     3603.27    211.11 o
 -13   7   8      799.95      892.76     85.32 o
 -12   7   8     2459.48     2624.60    214.36 o
 -11   7   8     5449.05     6037.04    544.99 o
 -10   7   8     6125.41     6668.79    577.46 o
  -9   7   8    11182.46    12695.97    848.33 o
  -8   7   8     9936.94    10505.45    363.76 o
  -7   7   8     9465.05    10005.25    354.66 o
  -6   7   8    13659.10    14366.48    621.64 o
  -5   7   8     5064.52     5374.88    159.08 o
  -4   7   8     2521.27     2578.78     71.24 o
  -3   7   8        5.76       10.67     20.06 o
  -2   7   8     1347.58     1237.79     45.01 o
  -1   7   8     4134.69     4197.64     90.07 o
   0   7   8     8980.46     8702.96    169.10 o
   1   7   8    15277.08    15467.05    288.14 o
   2   7   8    16651.03    16397.40    330.91 o
   3   7   8    15489.24    15470.94    314.04 o
   4   7   8    11400.72    11568.07    279.07 o
   5   7   8     5471.68     5322.92    141.70 o
   6   7   8     4494.75     4431.60    123.64 o
   7   7   8     2087.02     2201.40    152.65 o
   8   7   8      173.07      146.70     40.03 o
   9   7   8      105.10      165.93     43.18 o
  10   7   8      993.19      986.67     69.88 o
  11   7   8     2906.36     2847.88    240.72 o
 -11   8   8     3233.49     3500.76    313.74 o
 -10   8   8     1595.81     1755.85    222.15 o
  -9   8   8      331.36      428.66     69.50 o
  -8   8   8       12.66        4.60     70.15 o
  -7   8   8      843.35      822.88    155.90 o
  -6   8   8     3342.69     3577.22    150.47 o
  -5   8   8     7759.88     7964.83    274.78 o
  -4   8   8    10036.89     9783.88    511.86 o
  -3   8   8    13619.26    13698.09    359.68 o
  -2   8   8    14178.86    13992.01    298.61 o
  -1   8   8    11164.82    11370.71    246.74 o
   0   8   8     6488.97     6575.92    152.31 o
   1   8   8     2585.87     2515.11     79.08 o
   2   8   8      494.79      482.68     36.66 o
   3   8   8       42.19       46.54     27.24 o
   4   8   8      156.25      168.34     46.42 o
   5   8   8     4037.23     4135.40    164.86 o
   6   8   8     5685.38     5848.88    282.56 o
   7   8   8     6893.68     6541.65    186.56 o
   8   8   8     5801.52     5751.56    323.43 o
   9   8   8     6131.65     6112.58    210.36 o
  -8   9   8     7527.37     8617.15    509.26 o
  -7   9   8     5054.91     5565.48    375.45 o
  -6   9   8     3994.62     3981.38    166.01 o
  -5   9   8     2597.83     2746.06    131.31 o
  -4   9   8      973.56      831.37    147.45 o
  -3   9   8        3.07      -59.19     97.43 o
  -2   9   8      278.71      286.64     55.62 o
  -1   9   8     2433.73     2462.51    127.96 o
   0   9   8     6591.83     6626.80    224.21 o
   1   9   8     6835.24     6804.13    230.47 o
   2   9   8     7592.81     8202.23    273.61 o
   3   9   8     7763.35     8436.02    284.34 o
   4   9   8     5677.16     5949.56    216.59 o
   5   9   8     4634.43     4660.35    184.23 o
 -18   1   9      299.19      368.11     76.67 o
 -17   1   9       45.70       33.32     57.36 o
 -16   1   9        8.09       59.75     57.79 o
 -15   1   9      323.20      379.68     45.27 o
 -14   1   9     1205.39     1164.67     48.81 o
 -13   1   9      297.83      256.67     30.53 o
 -12   1   9     1046.31     1032.74     39.60 o
 -11   1   9      121.18      111.07     21.44 o
 -10   1   9     1059.47     1050.01     34.69 o
  -9   1   9       13.63       56.91     14.93 o
  -8   1   9        4.38       21.92     11.77 o
  -7   1   9      113.97      147.08     10.89 o
  -6   1   9     2934.56     3253.05     54.26 o
  -5   1   9      520.50      613.12     14.33 o
  -4   1   9     3570.61     4081.56     52.92 o
  -3   1   9      132.84      130.63      7.12 o
  -2   1   9      150.65      157.76      4.85 o
  -1   1   9      111.65      163.50      6.03 o
   0   1   9      313.86      336.03     14.36 o
   1   1   9      793.49      844.81     24.12 o
   2   1   9      840.76      921.88     30.45 o
   3   1   9     1996.82     2142.75     48.41 o
   4   1   9      137.26      144.71     13.20 o
   5   1   9      131.92      112.76     14.45 o
   6   1   9      115.24      134.06     15.40 o
   7   1   9       29.08       52.36     15.97 o
   8   1   9      389.33      351.06     35.57 o
   9   1   9     6287.00     6118.85    142.14 o
  10   1   9     1764.52     1793.20     63.58 o
  11   1   9      351.66      409.72     44.89 o
  12   1   9        4.40       16.07     40.10 o
  13   1   9       58.78       74.67     55.30 o
  14   1   9       73.08       82.41     59.76 o
  15   1   9        8.68       78.27     59.54 o
 -18   2   9      237.51      345.63     82.49 o
 -17   2   9      798.10      781.82    116.92 o
 -16   2   9      242.09      203.34     54.91 o
 -15   2   9      234.58      215.70     50.98 o
 -14   2   9       15.57       23.27     28.77 o
 -13   2   9        8.93       19.86     25.93 o
 -12   2   9       38.93       29.01     23.65 o
 -11   2   9     1019.24     1008.74     38.73 o
 -10   2   9      471.94      476.27     23.95 o
  -9   2   9       50.20       65.65     15.01 o
  -8   2   9      330.78      399.49     18.44 o
  -7   2   9       81.13      108.15     10.82 o
  -6   2   9      753.13      820.32     20.68 o
  -5   2   9      229.95      213.40      7.19 o
  -4   2   9     2033.92     2101.38     43.68 o
  -3   2   9     2861.51     2910.41     37.83 o
  -2   2   9     1161.91     1210.32     22.60 o
  -1   2   9      753.93      784.77     15.49 o
   0   2   9     1576.75     1667.03     30.73 o
   1   2   9      175.84      226.61     18.75 o
   2   2   9      296.18      372.88     20.78 o
   3   2   9     1148.29     1159.98     31.32 o
   4   2   9     2936.65     3173.92     62.22 o
   5   2   9       56.60       77.90     14.29 o
   6   2   9       22.63       28.07     15.99 o
   7   2   9     1020.12      911.23     34.50 o
   8   2   9      206.11      249.79     26.96 o
   9   2   9      219.47      253.96     30.68 o
  10   2   9      121.55      109.49     29.39 o
  11   2   9     1687.47     1628.41     63.93 o
  12   2   9      386.23      443.63     50.25 o
  13   2   9        1.75       25.27     44.60 o
  14   2   9       26.65      -21.59     70.15 o
  15   2   9       49.72       20.42     63.01 o
 -17   3   9      284.31      260.78     56.33 o
 -16   3   9      177.51       83.42     49.79 o
 -15   3   9       92.02      119.85     49.04 o
 -14   3   9      142.84      164.20     48.07 o
 -13   3   9     1387.21     1325.85     58.81 o
 -12   3   9     1415.85     1351.89     60.23 o
 -11   3   9      390.09      419.48     28.70 o
 -10   3   9      319.36      352.40     24.74 o
  -9   3   9      104.05       98.61     16.03 o
  -8   3   9      314.46      281.59     14.75 o
  -7   3   9      181.80      184.97     11.72 o
  -6   3   9       53.53       64.04     10.16 o
  -5   3   9       31.93       30.11      7.13 o
  -4   3   9      543.30      490.21     16.85 o
  -3   3   9        9.95       24.35      5.69 o
  -2   3   9       80.09      119.55      7.19 o
  -1   3   9      781.62      796.76     17.64 o
   0   3   9     1804.91     1829.28     33.69 o
   1   3   9     2103.19     2156.00     47.35 o
   2   3   9     2860.19     2769.23     54.70 o
   3   3   9     2933.65     2942.57     64.44 o
   4   3   9      383.30      330.92     30.75 o
   5   3   9      215.42      216.45     29.28 o
   6   3   9       47.77       22.03     24.02 o
   7   3   9     1458.58     1390.00     74.70 o
   8   3   9      127.12      139.68     30.90 o
   9   3   9      201.99      198.86     33.78 o
  10   3   9       27.87       -6.94     33.96 o
  11   3   9      529.03      530.98     50.99 o
  12   3   9     1372.86     1294.94     74.13 o
  13   3   9      512.42      540.52     73.47 o
  14   3   9      376.20      382.47     71.19 o
  15   3   9      178.14      254.63    103.93 o
 -17   4   9      509.81      512.77     80.32 o
 -16   4   9      826.92      955.07     99.26 o
 -15   4   9     2144.25     2288.83    116.00 o
 -14   4   9     1722.70     1801.79    145.42 o
 -13   4   9       31.52        8.24     32.05 o
 -12   4   9       16.01       61.43     29.89 o
 -11   4   9       12.13       40.32     34.30 o
 -10   4   9      374.58      371.61     32.25 o
  -9   4   9     1842.32     1861.21     58.82 o
  -8   4   9      966.11      990.68     34.99 o
  -7   4   9     1217.75     1206.19     29.44 o
  -6   4   9      843.10      813.67     24.53 o
  -5   4   9      853.28      841.04     23.27 o
  -4   4   9     3672.16     3707.49     88.01 o
  -3   4   9     4068.11     3943.50     79.72 o
  -2   4   9     1404.39     1338.29     33.83 o
  -1   4   9      303.19      264.01     12.68 o
   0   4   9      310.38      294.57     16.32 o
   1   4   9     2453.57     2527.64     53.12 o
   2   4   9      187.58      201.57     17.00 o
   3   4   9     1442.28     1373.32     34.40 o
   4   4   9       49.80       61.78     22.69 o
   5   4   9     3288.41     3157.15     85.59 o
   6   4   9     5400.38     5277.93    150.45 o
   7   4   9     4776.75     4657.55    121.60 o
   8   4   9     2684.39     2612.63     69.67 o
   9   4   9     1163.37     1062.93     50.82 o
  10   4   9      718.99      715.13     38.95 o
  11   4   9       85.76       87.91     28.05 o
  12   4   9       71.17       62.86     43.74 o
  13   4   9       46.82      -30.22     69.28 o
  14   4   9       37.57       -1.32     47.66 o
 -16   5   9      142.83      189.67     79.92 o
 -15   5   9      300.15      430.37     66.84 o
 -14   5   9       67.05       79.54     50.06 o
 -13   5   9      545.74      580.28     58.73 o
 -12   5   9      507.39      490.09     39.58 o
 -11   5   9     1026.65     1078.16     50.45 o
 -10   5   9     1623.87     1538.87     56.41 o
  -9   5   9     2274.06     2203.84    115.51 o
  -8   5   9     5498.25     5607.45    127.32 o
  -7   5   9     1436.56     1473.06     40.25 o
  -6   5   9       83.58      111.52     19.73 o
  -5   5   9      405.00      400.21     31.86 o
  -4   5   9      830.24      814.57     69.00 o
  -3   5   9     1046.28      998.32     67.88 o
  -2   5   9     4744.89     4657.47     94.74 o
  -1   5   9     4520.47     4375.54     89.46 o
   0   5   9      535.12      503.64     32.39 o
   1   5   9     2091.41     1916.08     69.62 o
   2   5   9      961.32      904.60     31.11 o
   3   5   9     1710.33     1601.30     41.62 o
   4   5   9      546.46      519.37     23.62 o
   5   5   9       45.25       36.61     15.63 o
   6   5   9     1425.02     1322.95     42.88 o
   7   5   9      672.77      653.98     37.17 o
   8   5   9      211.52      272.23     27.48 o
   9   5   9     1152.75     1099.07     45.95 o
  10   5   9     1788.89     1709.80     81.47 o
  11   5   9     1476.78     1673.78    128.72 o
  12   5   9      542.21      564.64     58.24 o
  13   5   9     2075.13     2108.29    101.19 o
 -15   6   9     1098.95      986.04    123.42 o
 -14   6   9     1233.12     1357.80    107.18 o
 -13   6   9     1287.68     1264.17    116.27 o
 -12   6   9      664.06      581.54     71.78 o
 -11   6   9      110.26       96.78     50.76 o
 -10   6   9       48.91        3.99     48.18 o
  -9   6   9      833.82      826.27    121.47 o
  -8   6   9     2624.95     2760.85    162.39 o
  -7   6   9     4382.48     4330.18    171.49 o
  -6   6   9     4341.63     4466.07    115.70 o
  -5   6   9     5401.66     5524.13    129.14 o
  -4   6   9     4910.54     5043.11    119.20 o
  -3   6   9     1321.47     1271.22     46.68 o
  -2   6   9     1148.46     1122.33     38.44 o
  -1   6   9     2998.88     2922.69     66.29 o
   0   6   9     1165.74     1118.86     47.91 o
   1   6   9        7.70       11.35     14.35 o
   2   6   9      612.71      583.75     30.23 o
   3   6   9     1362.50     1372.08     41.49 o
   4   6   9     1025.61     1024.26     35.99 o
   5   6   9     3694.29     3562.41     84.24 o
   6   6   9     2485.34     2420.16     63.79 o
   7   6   9     2856.68     2821.56     91.51 o
   8   6   9     2829.80     2710.12     66.36 o
   9   6   9     2064.80     2075.99     87.41 o
  10   6   9     1279.33     1360.35     75.37 o
  11   6   9      478.07      567.13     59.90 o
  12   6   9      186.02      167.56     49.93 o
 -13   7   9     1257.47     1354.77    101.81 o
 -12   7   9     1966.63     1953.45    117.99 o
 -11   7   9     4989.33     5541.61    276.72 o
 -10   7   9     3616.11     3930.71    162.89 o
  -9   7   9     1189.88     1202.11     84.59 o
  -8   7   9     2349.27     2483.10    122.59 o
  -7   7   9      816.22      915.36     95.49 o
  -6   7   9      720.87      762.32     66.97 o
  -5   7   9       18.39       12.47     22.16 o
  -4   7   9      340.19      328.95     35.44 o
  -3   7   9      465.04      437.78     29.51 o
  -2   7   9     2651.42     2582.83    121.13 o
  -1   7   9     3492.40     3391.80     76.13 o
   0   7   9     3930.99     3771.26     83.34 o
   1   7   9     3626.12     3715.95     82.23 o
   2   7   9     3087.34     3071.06     89.52 o
   3   7   9     3182.11     3168.66     92.47 o
   4   7   9     2545.95     2370.34     87.41 o
   5   7   9     1102.65     1030.76     53.46 o
   6   7   9       28.58       19.90     51.32 o
   7   7   9      170.59      132.43     53.91 o
   8   7   9      262.85      275.00     57.78 o
   9   7   9      590.50      647.61     66.90 o
  10   7   9     1634.95     1696.65     86.24 o
 -11   8   9      430.26      450.61     69.45 o
 -10   8   9        6.55       38.51    116.27 o
  -9   8   9      348.19      367.20    183.18 o
  -8   8   9     1782.43     1925.78    111.82 o
  -7   8   9     1382.38     1693.83    148.10 o
  -6   8   9     4055.72     4398.01    249.43 o
  -5   8   9     8022.42     7998.77    278.74 o
  -4   8   9     6015.99     5756.48    411.18 o
  -3   8   9     5582.27     5610.50    188.12 o
  -2   8   9     1874.15     1884.13     60.79 o
  -1   8   9     1189.69     1186.50     49.03 o
   0   8   9       75.80       66.95     26.60 o
   1   8   9      476.49      490.17     36.26 o
   2   8   9      294.23      286.49     32.28 o
   3   8   9      536.49      527.71     77.95 o
   4   8   9     1296.76     1231.98     80.27 o
   5   8   9     3732.79     3694.15    150.49 o
   6   8   9     2574.09     2776.49    131.10 o
   7   8   9     3454.00     3479.62    118.40 o
   8   8   9     2023.02     2003.16    169.00 o
  -7   9   9     1688.17     1934.94    165.64 o
  -6   9   9      623.41      587.38     69.60 o
  -5   9   9      105.82       75.28     52.87 o
  -4   9   9      275.88      259.94     57.97 o
  -3   9   9      559.76      583.19     66.89 o
  -2   9   9     1116.21     1174.68     72.02 o
  -1   9   9     3343.89     3285.36    128.81 o
   0   9   9     6137.95     6016.71    207.72 o
   1   9   9     5125.71     5332.41    191.57 o
   2   9   9     4051.75     3994.42    237.74 o
   3   9   9     3366.31     3617.92    148.59 o
   4   9   9     1763.42     1827.83    107.83 o
   5   9   9      621.02      730.98    107.83 o
 -18   0  10    13073.10    13219.97    584.61 o
 -17   0  10    10282.99     9682.44    446.90 o
 -16   0  10     9866.38     9012.08    420.92 o
 -15   0  10    13415.88    12670.44    553.43 o
 -14   0  10     8890.92     7880.54    365.06 o
 -13   0  10      333.10      426.04     63.07 o
 -12   0  10      316.86      279.02     53.36 o
 -11   0  10      113.94      190.08     82.89 o
 -10   0  10     4338.06     4568.33    125.83 o
  -9   0  10    18368.10    19248.83    507.29 o
  -8   0  10    44786.94    46295.91   1074.46 o
  -7   0  10    27782.90    28203.18    795.71 o
  -6   0  10    59068.37    59040.07   1475.45 o
  -5   0  10    79855.06    82050.50   1831.80 o
  -4   0  10    28538.10    28474.60    486.57 o
  -3   0  10    12955.65    12571.77    202.63 o
  -2   0  10     3722.99     3716.74     81.36 o
  -1   0  10      378.79      424.28     22.84 o
   0   0  10     1493.67     1515.56     54.94 o
   1   0  10     5528.81     5624.95    172.69 o
   2   0  10    28764.49    29144.40    850.30 o
   3   0  10    40667.71    41395.75   1205.26 o
   4   0  10    32302.42    31620.83    924.29 o
   5   0  10    25739.35    24957.18    585.58 o
   6   0  10    23110.72    22616.75    534.48 o
   7   0  10    20967.19    20116.43    478.95 o
   8   0  10    10347.06    10625.61    264.55 o
   9   0  10     2504.84     2578.04     86.02 o
  10   0  10     3456.52     3379.89    131.35 o
  11   0  10        3.77       84.40     64.31 o
  12   0  10     1420.16     1382.28    127.32 o
  13   0  10     2092.16     1736.94    146.80 o
  14   0  10     4293.93     4396.27    244.24 o
  15   0  10     7216.61     7130.94    348.17 o
 -18   1  10      259.10      359.37    122.77 o
 -17   1  10       31.76       48.69     62.28 o
 -16   1  10     2396.57     2342.53    166.94 o
 -15   1  10     7658.53     7066.94    204.02 o
 -14   1  10    15286.32    15101.20    392.84 o
 -13   1  10    31566.30    31790.58    635.07 o
 -12   1  10    32944.15    33659.69    763.32 o
 -11   1  10    30186.84    30714.16    506.26 o
 -10   1  10    27642.77    28611.62    470.84 o
  -9   1  10    11502.62    11769.28    220.19 o
  -8   1  10     7063.14     7189.47    114.52 o
  -7   1  10       63.44       74.44      9.29 o
  -6   1  10     6413.22     6830.52     86.53 o
  -5   1  10     4799.54     4901.90     72.12 o
  -4   1  10    22111.87    22969.53    280.11 o
  -3   1  10    36918.26    37092.80    517.37 o
  -2   1  10    51664.23    52101.32    703.78 o
  -1   1  10    47947.39    48553.79    647.82 o
   0   1  10    40315.34    39818.71    740.97 o
   1   1  10    46460.49    45030.41    837.29 o
   2   1  10    43580.17    44585.57    829.45 o
   3   1  10     9473.25     9073.86    176.14 o
   4   1  10     3551.10     3638.59     75.07 o
   5   1  10      126.47      151.20     15.98 o
   6   1  10      954.28     1036.01     31.42 o
   7   1  10     6360.62     6419.47    117.21 o
   8   1  10    21938.05    22008.08    400.41 o
   9   1  10    15700.10    15630.78    292.14 o
  10   1  10    20757.75    20599.77    429.00 o
  11   1  10    17006.74    16850.06    543.59 o
  12   1  10    13878.83    14341.65    349.52 o
  13   1  10    10065.89    10234.46    520.30 o
  14   1  10     3492.50     3577.92    150.18 o
  15   1  10     1391.41     1438.93    100.59 o
 -18   2  10     7292.79     7270.74    256.70 o
 -17   2  10    12019.30    12271.42   1363.44 o
 -16   2  10    14321.79    14473.66    524.54 o
 -15   2  10    10147.14     9860.20    268.41 o
 -14   2  10     5443.99     5253.17    192.24 o
 -13   2  10     2927.19     2890.98    115.39 o
 -12   2  10      240.29      273.16     32.27 o
 -11   2  10     2074.89     2103.45     56.51 o
 -10   2  10    15663.85    16045.20    270.09 o
  -9   2  10    18379.74    18715.06    342.87 o
  -8   2  10    31351.58    32148.49    523.11 o
  -7   2  10    34242.65    33835.15    468.53 o
  -6   2  10    27256.73    26479.07    350.40 o
  -5   2  10    30073.77    29065.69    436.83 o
  -4   2  10    29189.63    29223.67    419.18 o
  -3   2  10    27627.53    28263.19    389.09 o
  -2   2  10     5736.97     5835.42     85.56 o
  -1   2  10     1502.55     1606.56     32.25 o
   0   2  10      280.92      387.10     17.04 o
   1   2  10    13975.32    14498.94    303.26 o
   2   2  10    15261.46    15110.21    304.93 o
   3   2  10    22135.73    21389.30    392.21 o
   4   2  10    29869.94    30452.98    512.39 o
   5   2  10    36597.03    36241.27    609.82 o
   6   2  10    35392.63    34270.89    631.31 o
   7   2  10    14515.25    13949.02    264.38 o
   8   2  10    12951.63    12987.04    440.92 o
   9   2  10     4416.48     4476.44    164.26 o
  10   2  10      808.84      868.76     47.26 o
  11   2  10        9.32       -4.80     31.80 o
  12   2  10      991.56     1059.93     57.01 o
  13   2  10     3684.63     3797.53    225.71 o
  14   2  10     7226.58     6839.93    339.07 o
  15   2  10     4748.71     4561.25    261.13 o
 -17   3  10     1802.28     1811.33     98.21 o
 -16   3  10     2425.80     2215.86    102.24 o
 -15   3  10     5487.81     5407.63    167.96 o
 -14   3  10     9160.73     9522.67    218.56 o
 -13   3  10     9443.85     9874.03    222.77 o
 -12   3  10    17513.86    17489.86    385.63 o
 -11   3  10    14845.76    14897.92    316.53 o
 -10   3  10    17658.26    17506.85    366.01 o
  -9   3  10    25632.78    25728.83    478.68 o
  -8   3  10    10980.89    10695.95    182.70 o
  -7   3  10     3280.56     3304.06     59.39 o
  -6   3  10        6.55       67.29     20.81 o
  -5   3  10     5918.95     5790.66     90.72 o
  -4   3  10    18409.26    17885.82    307.18 o
  -3   3  10    29676.29    30429.91    518.06 o
  -2   3  10    57003.29    58159.87    949.09 o
  -1   3  10    55406.19    55710.23    846.61 o
   0   3  10    42803.73    42985.69    632.06 o
   1   3  10    29917.50    29508.70    517.01 o
   2   3  10    14285.00    13999.17    248.92 o
   3   3  10    13118.77    12987.71    230.99 o
   4   3  10     2840.70     2741.61     89.92 o
   5   3  10      419.86      447.60     40.89 o
   6   3  10     1621.95     1491.45     72.08 o
   7   3  10     5472.66     5395.69    184.29 o
   8   3  10     8295.32     8146.95    304.04 o
   9   3  10    14509.82    14073.93    447.27 o
  10   3  10    16182.59    16257.71    401.63 o
  11   3  10    11677.36    11981.28    308.20 o
  12   3  10    13127.05    13450.34    603.94 o
  13   3  10     8387.04     8518.30    556.35 o
  14   3  10     4638.97     4750.59    189.21 o
 -17   4  10     6948.91     7035.52    658.01 o
 -16   4  10     6070.12     5729.48    328.94 o
 -15   4  10     4395.55     4586.09    175.73 o
 -14   4  10     3947.53     4127.88    181.40 o
 -13   4  10     1271.02     1312.84     59.92 o
 -12   4  10      330.10      308.79     34.54 o
 -11   4  10      588.51      627.76     38.20 o
 -10   4  10     2638.32     2607.23     90.16 o
  -9   4  10     9164.91     9220.61    201.63 o
  -8   4  10    18985.67    18803.98    294.36 o
  -7   4  10    29953.46    29697.70    457.86 o
  -6   4  10    42291.98    41465.18    744.23 o
  -5   4  10    31040.71    30243.71    616.50 o
  -4   4  10    24617.97    24617.07    503.34 o
  -3   4  10     7908.76     7667.39    146.18 o
  -2   4  10     2161.57     2050.57     46.91 o
  -1   4  10     1042.02     1077.17     40.51 o
   0   4  10      624.86      554.25     19.93 o
   1   4  10     4095.09     3964.25     79.54 o
   2   4  10    10469.23    10018.78    209.66 o
   3   4  10    19059.74    18261.91    403.72 o
   4   4  10    23088.01    21439.11    656.93 o
   5   4  10    21685.64    20712.54    475.27 o
   6   4  10    26938.13    25541.82    583.58 o
   7   4  10    19305.91    18085.20    419.10 o
   8   4  10    11894.84    11364.56    254.27 o
   9   4  10     5385.05     4966.76    119.26 o
  10   4  10      421.98      420.26     53.25 o
  11   4  10       19.43       29.15     27.25 o
  12   4  10     2956.20     3070.12    112.27 o
  13   4  10     3459.12     3697.70    133.88 o
 -16   5  10      731.72      963.13     78.05 o
 -15   5  10     2863.91     2922.44    117.98 o
 -14   5  10     6648.38     6603.21    195.64 o
 -13   5  10     8959.39     9285.96    255.99 o
 -12   5  10    13528.66    13991.92    359.52 o
 -11   5  10    13847.75    14038.23    413.64 o
 -10   5  10    11623.20    11680.28    379.88 o
  -9   5  10     6667.81     6668.81    322.83 o
  -8   5  10     2213.63     2211.64     63.84 o
  -7   5  10     3992.17     4041.16     98.98 o
  -6   5  10      123.66      130.66     31.88 o
  -5   5  10     1465.83     1433.54     46.03 o
  -4   5  10     7324.01     7247.76    160.76 o
  -3   5  10    16797.11    16427.10    302.91 o
  -2   5  10    13593.15    13417.32    249.83 o
  -1   5  10    31346.43    30169.07    543.60 o
   0   5  10    31828.00    30713.38    552.59 o
   1   5  10    26761.41    25510.40    461.04 o
   2   5  10    15194.03    14181.62    288.70 o
   3   5  10     7230.36     7267.28    140.94 o
   4   5  10     2660.87     2633.43     71.26 o
   5   5  10        4.82       33.24     16.35 o
   6   5  10      804.79      781.60     49.19 o
   7   5  10     4848.99     4705.96    243.93 o
   8   5  10     7087.21     6671.48    253.52 o
   9   5  10    12691.47    11916.32    250.96 o
  10   5  10    12750.94    12583.48    323.10 o
  11   5  10     9177.43     9153.66    247.97 o
  12   5  10     8382.07     8536.66    292.75 o
 -14   6  10     1051.03      867.00    115.62 o
 -13   6  10      601.81      690.67     80.07 o
 -12   6  10      158.47      158.26     62.16 o
 -11   6  10      752.39      782.35    126.02 o
 -10   6  10     2104.38     2327.55    120.58 o
  -9   6  10     5836.20     6094.12    442.35 o
  -8   6  10     7628.70     7721.84    289.71 o
  -7   6  10    13060.66    13465.81    326.07 o
  -6   6  10    19850.22    19971.31    562.17 o
  -5   6  10    16114.66    16023.21    338.79 o
  -4   6  10    12039.10    11951.90    257.07 o
  -3   6  10    14837.40    14472.50    305.57 o
  -2   6  10     8829.46     8733.52    168.73 o
  -1   6  10      271.18      294.86     34.42 o
   0   6  10     1477.94     1457.80     59.78 o
   1   6  10     4331.71     4147.42     88.46 o
   2   6  10     8196.16     8097.52    161.87 o
   3   6  10    16673.40    15905.88    320.45 o
   4   6  10    18412.40    18126.25    364.05 o
   5   6  10    20062.91    19941.76    399.09 o
   6   6  10    13580.46    13637.86    279.18 o
   7   6  10     6721.89     6646.85    146.48 o
   8   6  10     4307.52     4365.47    146.58 o
   9   6  10     2481.31     2601.63    100.36 o
  10   6  10      793.06      760.20     61.92 o
  11   6  10        6.89       59.54     57.62 o
 -13   7  10     5219.78     5527.74    218.71 o
 -12   7  10     5711.64     5882.57    281.91 o
 -11   7  10     7482.10     8440.68    782.08 o
 -10   7  10     8123.29     8575.57    676.85 o
  -9   7  10     3626.62     4086.05    367.65 o
  -8   7  10     4497.91     4818.45    485.88 o
  -7   7  10      780.68      851.77    113.02 o
  -6   7  10      391.94      407.41     56.30 o
  -5   7  10     1189.62     1236.96     47.84 o
  -4   7  10     2566.36     2588.29     78.69 o
  -3   7  10     5614.88     5610.54    132.97 o
  -2   7  10    10401.02     9986.73    231.49 o
  -1   7  10    15693.72    15055.53    431.88 o
   0   7  10    11650.75    11373.53    246.69 o
   1   7  10     9300.06     9201.97    223.19 o
   2   7  10     8163.48     8152.87    201.24 o
   3   7  10     6182.75     6017.58    169.95 o
   4   7  10     2463.62     2449.56     78.21 o
   5   7  10      187.23      246.80     50.69 o
   6   7  10     1464.33     1365.21     85.56 o
   7   7  10     3102.89     3205.78    141.53 o
   8   7  10     3803.77     3881.56    127.47 o
   9   7  10     6287.01     6195.98    182.89 o
  10   7  10     7705.96     7684.10    252.62 o
 -10   8  10     2338.12     2588.91    396.24 o
  -9   8  10     3712.22     4090.30    530.70 o
  -8   8  10     6308.63     6783.88    521.60 o
  -7   8  10     6598.04     7376.77    546.93 o
  -6   8  10     6401.52     6917.57    383.89 o
  -5   8  10     8907.54     9743.19    480.68 o
  -4   8  10     5260.29     5209.13    198.29 o
  -3   8  10     3880.63     3692.67    155.64 o
  -2   8  10     1351.37     1307.21     51.86 o
  -1   8  10      619.06      603.78     36.77 o
   0   8  10       22.63       49.45     27.54 o
   1   8  10     2927.05     2951.03     88.89 o
   2   8  10     3947.05     3789.24    145.72 o
   3   8  10     7289.14     7337.23    249.98 o
   4   8  10     9367.67     9933.68    536.54 o
   5   8  10     9503.62     9460.71    316.16 o
   6   8  10     7393.23     7206.48    255.65 o
   7   8  10     7419.37     7289.01    205.11 o
  -7   9  10       55.98       -6.13     52.03 o
  -6   9  10      347.50      334.15    113.67 o
  -5   9  10      570.11      538.22     69.32 o
  -4   9  10     2439.73     2444.46    202.66 o
  -3   9  10     3403.35     3398.50    150.28 o
  -2   9  10     4240.57     4315.70    156.65 o
  -1   9  10     5047.67     5308.59    196.82 o
   0   9  10     6622.43     6716.53    228.74 o
   1   9  10     8029.25     8366.91    278.17 o
   2   9  10     3867.48     3924.27    214.36 o
   3   9  10     1088.22     1114.29     95.49 o
   4   9  10      249.60      269.32     59.79 o
 -18   1  11       29.59       81.07     68.06 o
 -17   1  11      111.30      101.27     63.80 o
 -16   1  11      234.97      204.07     65.05 o
 -15   1  11      294.36      278.68     73.95 o
 -14   1  11       17.65        4.00     34.30 o
 -13   1  11      553.65      563.09     48.75 o
 -12   1  11     2390.95     2415.24     93.03 o
 -11   1  11     2344.85     2357.23     67.62 o
 -10   1  11        2.43       -9.74     15.78 o
  -9   1  11      340.53      346.65     17.01 o
  -8   1  11        0.02        7.97      8.74 o
  -7   1  11      195.99      198.28     13.99 o
  -6   1  11      188.22      215.06     10.81 o
  -5   1  11     3638.88     3857.14     60.80 o
  -4   1  11      415.72      446.83     13.03 o
  -3   1  11      118.12      129.05      8.67 o
  -2   1  11      148.62      174.88      7.65 o
  -1   1  11      134.98      186.25      5.84 o
   0   1  11      125.13      136.23     12.33 o
   1   1  11      279.77      300.93     15.80 o
   2   1  11       89.66      121.69     13.24 o
   3   1  11      598.50      630.53     24.99 o
   4   1  11      978.68      957.62     27.84 o
   5   1  11      158.26      124.33     16.07 o
   6   1  11       68.92       61.75     15.50 o
   7   1  11       23.26        2.44     17.01 o
   8   1  11      824.94      840.68     36.38 o
   9   1  11      610.92      592.24     33.92 o
  10   1  11      412.37      473.76     39.23 o
  11   1  11        3.67       30.32     51.95 o
  12   1  11       10.05      -20.60     42.42 o
  13   1  11       11.76       21.20     53.73 o
  14   1  11       97.85      101.58     60.12 o
 -18   2  11       56.91      131.66    126.02 o
 -17   2  11      326.42      333.95     73.34 o
 -16   2  11      279.86      286.26     80.33 o
 -15   2  11       86.97       -3.92     64.30 o
 -14   2  11       21.56      -13.99     32.26 o
 -13   2  11       17.46       -6.82     29.81 o
 -12   2  11        6.33       -6.25     26.55 o
 -11   2  11      393.36      381.35     28.81 o
 -10   2  11      207.67      230.00     22.96 o
  -9   2  11      482.09      523.19     25.71 o
  -8   2  11      234.79      241.28     21.01 o
  -7   2  11      414.63      412.17     14.76 o
  -6   2  11      583.17      646.98     19.09 o
  -5   2  11      984.33      959.14     19.73 o
  -4   2  11     2611.43     2815.06     56.32 o
  -3   2  11      109.96      126.38     11.88 o
  -2   2  11      510.93      619.42     13.46 o
  -1   2  11       54.95       77.73      7.37 o
   0   2  11       92.17      104.99      5.68 o
   1   2  11     2470.86     2493.54     61.03 o
   2   2  11     4684.26     4907.99    130.96 o
   3   2  11     4124.42     4268.40     86.54 o
   4   2  11      459.57      545.01     22.06 o
   5   2  11      631.94      660.53     25.87 o
   6   2  11      741.15      799.94     29.77 o
   7   2  11      468.19      428.35     27.40 o
   8   2  11      728.99      714.48     70.13 o
   9   2  11        0.91       19.58     26.91 o
  10   2  11      654.23      608.01     58.88 o
  11   2  11       17.51      -21.96     33.10 o
  12   2  11       42.21       52.23     50.42 o
  13   2  11      105.60       88.18     60.12 o
  14   2  11       12.00      -58.71     58.71 o
 -17   3  11       11.38       -6.15     63.77 o
 -16   3  11       19.61       29.11     53.12 o
 -15   3  11      598.64      510.88     61.93 o
 -14   3  11     2162.84     2077.70     97.97 o
 -13   3  11      709.64      642.79     44.34 o
 -12   3  11      333.94      383.10     35.77 o
 -11   3  11      593.04      566.36     49.67 o
 -10   3  11     3513.92     3326.05     87.63 o
  -9   3  11     3141.08     3173.21     74.15 o
  -8   3  11      172.97      192.92     16.71 o
  -7   3  11      112.00      107.15     18.88 o
  -6   3  11       17.35       50.97     12.52 o
  -5   3  11       29.69       37.61     14.15 o
  -4   3  11     1432.73     1410.52     35.16 o
  -3   3  11     6804.66     6856.30    114.77 o
  -2   3  11     2953.02     3141.50     65.70 o
  -1   3  11     3982.41     4048.54     74.43 o
   0   3  11     1340.60     1375.51     32.15 o
   1   3  11     2350.25     2348.39     48.52 o
   2   3  11      238.50      250.93     11.45 o
   3   3  11        5.92       15.90     21.75 o
   4   3  11      801.98      863.67     44.54 o
   5   3  11      311.48      332.60     31.76 o
   6   3  11       92.28       78.90     33.07 o
   7   3  11     1107.28     1024.30    122.12 o
   8   3  11      563.76      525.35     40.90 o
   9   3  11      310.46      351.25     39.85 o
  10   3  11       86.99       83.07     36.27 o
  11   3  11      708.44      787.86     57.95 o
  12   3  11     1071.81     1225.85    130.32 o
  13   3  11       69.09       60.41     62.47 o
  14   3  11       23.15       42.65     68.88 o
 -16   4  11      502.07      507.04     67.97 o
 -15   4  11      417.58      449.74     61.38 o
 -14   4  11      154.48      100.03     49.69 o
 -13   4  11      111.11      108.34     47.66 o
 -12   4  11       67.53       35.44     41.65 o
 -11   4  11      327.52      318.44     44.70 o
 -10   4  11      536.93      574.69     47.67 o
  -9   4  11     4909.17     4964.75    148.54 o
  -8   4  11     3294.81     3368.64     93.35 o
  -7   4  11     3160.70     3089.44     65.36 o
  -6   4  11     1325.01     1353.21     43.95 o
  -5   4  11     1174.56     1167.70     39.49 o
  -4   4  11      226.63      240.79     21.19 o
  -3   4  11       57.53       81.15     12.86 o
  -2   4  11       43.35       52.05     15.22 o
  -1   4  11      622.62      612.49     21.72 o
   0   4  11     1226.65     1243.60     35.79 o
   1   4  11     3501.36     3467.95     71.44 o
   2   4  11     1593.87     1616.83     38.84 o
   3   4  11     1105.69     1160.56     37.99 o
   4   4  11     1964.00     1875.38     63.38 o
   5   4  11     1812.09     1809.66     56.52 o
   6   4  11     1412.51     1433.55     50.33 o
   7   4  11      796.79      783.88     38.32 o
   8   4  11       26.79       22.01     21.38 o
   9   4  11        0.61        9.48     22.18 o
  10   4  11      226.14      212.46     28.69 o
  11   4  11      536.16      553.92     53.51 o
  12   4  11     2692.13     3049.90    122.99 o
  13   4  11      670.33      707.36     68.25 o
 -15   5  11      603.01      586.91     76.48 o
 -14   5  11      808.92      747.74     86.52 o
 -13   5  11     1695.90     1678.70    108.96 o
 -12   5  11     1362.18     1402.73    112.37 o
 -11   5  11     1264.42     1294.86    239.04 o
 -10   5  11      961.49      924.63     76.99 o
  -9   5  11      310.70      257.38     53.13 o
  -8   5  11      828.98      832.09     42.19 o
  -7   5  11      613.01      586.18     38.07 o
  -6   5  11      498.67      476.67     37.64 o
  -5   5  11     1983.34     1950.44     58.88 o
  -4   5  11     1644.03     1600.73     49.74 o
  -3   5  11     6136.26     6138.71    121.80 o
  -2   5  11     3011.05     3075.22     67.36 o
  -1   5  11     4114.92     4112.28     85.42 o
   0   5  11     2349.45     2343.16     54.61 o
   1   5  11     2091.93     2092.84     49.83 o
   2   5  11     2826.96     2702.30     83.44 o
   3   5  11      111.12      115.48     18.43 o
   4   5  11      295.89      300.46     19.47 o
   5   5  11       76.88       83.14     23.27 o
   6   5  11     1381.72     1311.34     51.63 o
   7   5  11     1807.25     1856.12     74.02 o
   8   5  11     1508.57     1438.68     52.29 o
   9   5  11     1689.44     1796.84     78.40 o
  10   5  11      991.34      908.21     61.78 o
  11   5  11      555.24      541.79     55.20 o
  12   5  11       70.08       86.96     49.77 o
 -14   6  11       15.32      -84.44     84.44 o
 -13   6  11      298.07      221.27     68.20 o
 -12   6  11       52.01        6.90     58.77 o
 -11   6  11      331.31      234.68     58.90 o
 -10   6  11     3014.78     3090.67    271.52 o
  -9   6  11      992.32     1048.29     81.37 o
  -8   6  11      968.59      913.92     94.84 o
  -7   6  11     2486.99     2596.70    120.71 o
  -6   6  11     4401.70     4507.22    110.23 o
  -5   6  11     5797.00     5782.67    135.63 o
  -4   6  11      125.93      110.13     22.31 o
  -3   6  11      201.53      186.06     23.25 o
  -2   6  11       13.81       44.92     16.10 o
  -1   6  11     1322.97     1256.55     49.40 o
   0   6  11     1310.24     1302.15     38.43 o
   1   6  11     3061.81     3007.06     79.46 o
   2   6  11     2965.13     2981.66     68.60 o
   3   6  11     3188.64     3162.31     75.52 o
   4   6  11     2756.49     2734.74     68.61 o
   5   6  11     2115.99     2003.53     55.97 o
   6   6  11      406.37      499.45     28.57 o
   7   6  11      773.29      706.63     65.13 o
   8   6  11       74.28       27.93     42.41 o
   9   6  11       15.25      -21.97     63.41 o
  10   6  11       27.64       14.38     45.50 o
  11   6  11      535.95      511.50    116.58 o
 -12   7  11     2261.89     2298.20    143.55 o
 -11   7  11      765.02      794.63     83.37 o
 -10   7  11      381.50      442.75     69.23 o
  -9   7  11      899.28      861.37     90.94 o
  -8   7  11       18.76       49.22     48.62 o
  -7   7  11     1512.76     1566.82    116.92 o
  -6   7  11      375.75      281.07     52.03 o
  -5   7  11      363.35      370.59     55.88 o
  -4   7  11     1448.01     1447.60     63.94 o
  -3   7  11     3497.74     3506.27     92.00 o
  -2   7  11     4561.67     4392.55    108.86 o
  -1   7  11     3108.47     3152.28     85.17 o
   0   7  11     3221.84     3142.05    165.39 o
   1   7  11     1794.11     1709.31     60.16 o
   2   7  11      370.80      372.43     31.78 o
   3   7  11      444.12      451.56     34.23 o
   4   7  11       45.59        7.48     68.85 o
   5   7  11      748.26      758.33     66.56 o
   6   7  11      862.22      936.06     76.06 o
   7   7  11      671.67      615.09     69.92 o
   8   7  11     2779.02     2957.86    134.67 o
   9   7  11     1415.57     1446.47     80.56 o
 -10   8  11     1898.85     2150.74    261.13 o
  -9   8  11     1997.46     2013.84    154.60 o
  -8   8  11     3008.19     3070.88    185.13 o
  -7   8  11     3686.93     4006.24    249.43 o
  -6   8  11      872.04      963.22     79.88 o
  -5   8  11     1176.13     1262.26    214.36 o
  -4   8  11      440.94      397.90     70.51 o
  -3   8  11      229.28      209.54     28.98 o
  -2   8  11      345.09      310.54     35.83 o
  -1   8  11      186.42      169.20     30.56 o
   0   8  11     1088.75     1025.75     49.86 o
   1   8  11     2431.77     2596.09    140.96 o
   2   8  11     1516.18     1420.20     82.57 o
   3   8  11     2530.15     2700.21    171.49 o
   4   8  11     4501.54     4558.12    176.97 o
   5   8  11     3089.75     3104.18    139.16 o
   6   8  11     1928.43     2019.98    217.60 o
  -6   9  11     1122.25     1225.68     93.88 o
  -5   9  11     3031.85     3068.46    371.55 o
  -4   9  11     2575.45     2620.44    281.91 o
  -3   9  11     2003.86     1910.78    110.97 o
  -2   9  11     2792.39     2922.05    123.00 o
  -1   9  11     2644.97     2739.75    139.66 o
   0   9  11     1500.29     1472.01     92.24 o
   1   9  11     1530.95     1497.16     91.14 o
   2   9  11      975.25     1109.58     89.64 o
 -18   0  12     3512.06     3832.44    245.54 o
 -17   0  12      567.37      467.69    106.53 o
 -16   0  12      296.18      181.88     88.34 o
 -15   0  12      500.88      502.53     62.42 o
 -14   0  12     2354.85     2529.08    212.59 o
 -13   0  12     4575.29     4274.26    450.15 o
 -12   0  12    18123.78    17271.61    422.90 o
 -11   0  12    18817.28    18763.98    453.28 o
 -10   0  12    37591.45    37227.27    876.54 o
  -9   0  12    24776.30    23865.65    564.83 o
  -8   0  12    15338.61    14758.23    445.77 o
  -7   0  12    27842.77    27490.81    808.87 o
  -6   0  12    12252.62    12158.46    365.29 o
  -5   0  12     2275.20     2316.57     68.34 o
  -4   0  12      390.56      380.74     28.91 o
  -3   0  12     5368.98     5747.87    101.87 o
  -2   0  12     9811.01     9551.59    170.27 o
  -1   0  12    16706.91    16903.48    340.90 o
   0   0  12    30541.65    30237.78    738.95 o
   1   0  12    45381.14    43291.18   1259.82 o
   2   0  12    48560.62    47765.03   1386.71 o
   3   0  12    40498.93    40621.75   1184.17 o
   4   0  12    26420.78    27073.14    795.91 o
   5   0  12    20055.21    19650.60    583.74 o
   6   0  12     8318.17     8159.34    204.38 o
   7   0  12      103.92       93.53     26.30 o
   8   0  12     2772.82     2777.11     90.03 o
   9   0  12    10667.07    10859.60    276.47 o
  10   0  12     8065.83     8132.65    255.37 o
  11   0  12    13052.93    13712.27    409.69 o
  12   0  12     9639.52    10103.35    450.80 o
  13   0  12    10915.13    11723.37    515.76 o
  14   0  12     8766.96     9271.91    427.41 o
 -18   1  12     4382.34     4743.05    227.35 o
 -17   1  12     6796.99     5884.27    276.07 o
 -16   1  12     7792.69     7016.49    245.73 o
 -15   1  12     9416.43     9491.35    258.21 o
 -14   1  12    12651.92    12696.01    280.17 o
 -13   1  12     9126.88     9049.55    215.20 o
 -12   1  12     5033.89     5012.70    119.01 o
 -11   1  12     2506.18     2430.95     57.32 o
 -10   1  12      412.21      415.95     28.53 o
  -9   1  12      676.79      604.80     23.25 o
  -8   1  12    10122.72    10000.26    218.38 o
  -7   1  12    20832.46    20133.13    422.18 o
  -6   1  12    16455.08    15422.97    281.54 o
  -5   1  12    33324.95    31578.85    524.27 o
  -4   1  12    45729.92    46422.54    645.28 o
  -3   1  12    35504.52    35788.72    435.82 o
  -2   1  12    28935.90    28733.31    417.26 o
  -1   1  12    10417.47    10248.65    139.53 o
   0   1  12    12226.78    12419.05    237.40 o
   1   1  12     1261.38     1246.87     33.83 o
   2   1  12     1089.15     1175.77     34.00 o
   3   1  12     8669.25     8680.89    170.90 o
   4   1  12    14480.13    14159.10    244.85 o
   5   1  12    15589.29    15398.20    287.79 o
   6   1  12    28370.16    28191.43    469.57 o
   7   1  12    27057.64    27775.42    463.87 o
   8   1  12    21949.47    22420.16    459.81 o
   9   1  12    12676.92    13258.80    251.43 o
  10   1  12     7927.23     8192.99    187.69 o
  11   1  12     4726.48     4736.09    140.51 o
  12   1  12      537.39      514.09     54.42 o
  13   1  12      129.38      112.50     54.63 o
  14   1  12     1104.58      912.16     84.45 o
 -17   2  12     2444.87     2396.88    336.48 o
 -16   2  12      673.75      614.15     66.84 o
 -15   2  12      155.44       82.14     75.87 o
 -14   2  12     4205.67     3777.93    130.59 o
 -13   2  12     7904.87     7939.04    219.98 o
 -12   2  12    11109.72    11168.29    322.97 o
 -11   2  12    17329.63    18054.14    343.15 o
 -10   2  12    26813.78    26495.48    559.22 o
  -9   2  12    29982.31    29608.65    619.53 o
  -8   2  12    23043.94    23015.92    482.90 o
  -7   2  12    13660.42    12933.54    239.54 o
  -6   2  12     8233.42     7905.66    138.85 o
  -5   2  12     3127.28     2884.88     56.60 o
  -4   2  12        7.84       21.79      8.74 o
  -3   2  12     3554.62     3581.75     53.97 o
  -2   2  12     6837.10     6814.64    109.01 o
  -1   2  12    30705.12    31379.38    497.59 o
   0   2  12    40745.73    41171.18    595.55 o
   1   2  12    36832.98    36374.04    749.49 o
   2   2  12    41670.82    41636.89    857.27 o
   3   2  12    27095.64    26899.39    492.57 o
   4   2  12    26341.54    26087.24    477.43 o
   5   2  12     8700.87     9041.19    161.69 o
   6   2  12     1360.33     1387.87     52.19 o
   7   2  12      234.18      273.76     28.14 o
   8   2  12      448.27      425.09     37.13 o
   9   2  12     1736.17     1955.39     77.86 o
  10   2  12     6989.90     6652.43    185.66 o
  11   2  12    14856.75    15611.40    486.32 o
  12   2  12    13193.60    12924.81    392.71 o
  13   2  12    11981.43    12079.53    409.88 o
  14   2  12     8237.10     7843.26    269.16 o
 -17   3  12     5173.90     5152.85    181.16 o
 -16   3  12    12454.18    12752.83    340.05 o
 -15   3  12    11264.84    11473.24    308.67 o
 -14   3  12    11825.43    11856.64    314.24 o
 -13   3  12     7240.93     7311.36    207.27 o
 -12   3  12     3160.83     3242.84    126.82 o
 -11   3  12     1866.42     1805.79     78.37 o
 -10   3  12       58.58       50.29     26.49 o
  -9   3  12     1367.89     1462.22     53.23 o
  -8   3  12     3731.73     3578.84     71.97 o
  -7   3  12    10386.55     9860.67    172.61 o
  -6   3  12    26400.61    25266.13    424.36 o
  -5   3  12    29312.19    28596.27    513.94 o
  -4   3  12    29984.12    29102.85    522.29 o
  -3   3  12    34223.43    33284.53    597.16 o
  -2   3  12    21645.26    22093.10    361.34 o
  -1   3  12    13461.64    13136.12    239.88 o
   0   3  12     5441.03     5407.14    118.52 o
   1   3  12      620.17      642.39     24.57 o
   2   3  12      458.33      462.38     33.53 o
   3   3  12     4139.26     4024.31     91.11 o
   4   3  12     9486.57     9264.65    242.59 o
   5   3  12    19417.24    18665.69    467.92 o
   6   3  12    22746.26    21937.55    658.42 o
   7   3  12    22705.55    21801.23    654.56 o
   8   3  12    17156.04    16484.17    403.10 o
   9   3  12    12462.44    11967.88    301.66 o
  10   3  12     6722.79     6855.67    235.13 o
  11   3  12     2245.39     2338.95    155.74 o
  12   3  12      467.16      545.97     57.28 o
  13   3  12      141.24       55.30     65.05 o
 -16   4  12       34.40       17.69     56.15 o
 -15   4  12      282.99      313.27     60.68 o
 -14   4  12     1031.84     1048.18     75.42 o
 -13   4  12     2800.86     2887.07    111.03 o
 -12   4  12    11333.43    11162.58    292.80 o
 -11   4  12    19667.31    19563.05    481.51 o
 -10   4  12    13530.16    13827.27    346.86 o
  -9   4  12    16769.68    16379.79    304.91 o
  -8   4  12    22135.69    21922.35    412.39 o
  -7   4  12    14995.08    14580.87    278.91 o
  -6   4  12     7389.45     7202.31    159.52 o
  -5   4  12     1866.33     1915.16     54.38 o
  -4   4  12       91.83      135.48     18.54 o
  -3   4  12     5170.26     5164.50    102.64 o
  -2   4  12    13030.85    13024.60    240.68 o
  -1   4  12    16501.23    16194.93    296.76 o
   0   4  12    23924.47    23266.80    458.62 o
   1   4  12    30301.12    29550.95    530.81 o
   2   4  12    25045.92    24192.15    492.51 o
   3   4  12    15656.09    14999.19    347.49 o
   4   4  12    13174.06    12996.77    272.00 o
   5   4  12     7038.81     6903.96    169.34 o
   6   4  12     2170.27     2106.33     92.98 o
   7   4  12      191.73      218.78     37.48 o
   8   4  12      630.46      615.35     32.94 o
   9   4  12     3579.91     3393.87    114.57 o
  10   4  12     8262.54     8173.54    393.95 o
  11   4  12     6712.68     7244.39    205.76 o
  12   4  12     7359.51     7249.22    240.70 o
 -15   5  12     8322.83     8994.00    321.31 o
 -14   5  12     8272.08     8818.27    312.75 o
 -13   5  12     8092.86     8269.11    295.28 o
 -12   5  12     5559.00     5900.55    224.49 o
 -11   5  12     1483.82     1628.41    102.88 o
 -10   5  12        5.54       20.74     64.31 o
  -9   5  12     1069.32      993.75     82.49 o
  -8   5  12     7166.08     7092.41    221.83 o
  -7   5  12    11229.46    11253.65    243.66 o
  -6   5  12    16117.86    16004.39    337.19 o
  -5   5  12    20880.10    20032.66    417.18 o
  -4   5  12    17511.87    16917.90    353.54 o
  -3   5  12    22010.96    21785.02    398.48 o
  -2   5  12    16521.33    16275.14    300.19 o
  -1   5  12    10807.80    10566.10    199.37 o
   0   5  12     3278.18     3268.60     76.65 o
   1   5  12       66.51       78.43     14.27 o
   2   5  12       39.33       54.11     14.13 o
   3   5  12     3248.87     3355.95    100.39 o
   4   5  12    11576.93    11210.88    267.22 o
   5   5  12     9278.16     9063.74    220.41 o
   6   5  12    10590.85    10501.33    253.88 o
   7   5  12    12023.78    11585.77    278.62 o
   8   5  12    13507.09    13299.70    275.92 o
   9   5  12    11736.90    11599.17    342.53 o
  10   5  12     3198.66     3171.30    113.83 o
  11   5  12     2501.63     2609.26    106.10 o
 -14   6  12     1722.32     1786.16    177.33 o
 -13   6  12     4636.06     5117.06    240.99 o
 -12   6  12     6885.61     7418.35    282.56 o
 -11   6  12     8393.08     8441.77    335.18 o
 -10   6  12    11103.47    11213.87    374.70 o
  -9   6  12    13952.44    14350.32    478.08 o
  -8   6  12     7137.97     7590.02    476.13 o
  -7   6  12     8488.29     8686.56    206.45 o
  -6   6  12     4013.36     4180.69    104.92 o
  -5   6  12       57.15       63.73     50.82 o
  -4   6  12       36.70       37.45     20.94 o
  -3   6  12      733.64      712.03     35.03 o
  -2   6  12     5865.28     5819.02    118.48 o
  -1   6  12    12770.90    12377.21    233.86 o
   0   6  12    16909.54    16379.93    371.77 o
   1   6  12    12779.29    12738.40    254.38 o
   2   6  12    13932.25    13877.25    281.86 o
   3   6  12    14919.48    14875.22    300.76 o
   4   6  12     7971.78     8008.48    169.85 o
   5   6  12     3591.85     3454.84     99.94 o
   6   6  12      851.61      834.36     70.80 o
   7   6  12      111.20       93.12     74.05 o
   8   6  12      885.46      938.22     60.58 o
   9   6  12     1101.50     1107.70     68.04 o
  10   6  12     4259.97     4278.90    139.40 o
 -12   7  12     3313.81     3503.82    428.06 o
 -11   7  12     1232.21     1311.93    100.46 o
 -10   7  12       11.62       36.94     57.24 o
  -9   7  12       97.10      116.39     55.55 o
  -8   7  12     2147.22     2287.17    121.42 o
  -7   7  12     5314.88     5695.27    216.37 o
  -6   7  12    12031.64    12175.57    401.15 o
  -5   7  12    18487.94    18666.87    393.61 o
  -4   7  12    12457.82    12697.63    275.17 o
  -3   7  12    11411.96    11378.34    248.46 o
  -2   7  12     9964.32     9550.94    324.02 o
  -1   7  12     6178.33     6058.05    206.45 o
   0   7  12     1155.53     1263.30     49.85 o
   1   7  12      150.24      170.78     26.90 o
   2   7  12      154.31      166.36     29.41 o
   3   7  12      950.99      945.43     67.37 o
   4   7  12     4032.52     4236.33    162.31 o
   5   7  12     7764.38     7839.81    266.53 o
   6   7  12     9351.46     9398.84    314.30 o
   7   7  12     8079.60     8073.19    278.42 o
   8   7  12     4743.02     4456.78    141.89 o
  -9   8  12     7460.11     8205.72    719.07 o
  -8   8  12     6468.29     7118.25    519.00 o
  -7   8  12     3971.11     4040.53    210.46 o
  -6   8  12      677.26      771.77     76.87 o
  -5   8  12      616.90      557.33     71.45 o
  -4   8  12      244.87      225.26     43.45 o
  -3   8  12     1520.63     1475.12     56.54 o
  -2   8  12     2136.95     2115.14     81.57 o
  -1   8  12     4380.41     4200.50    138.79 o
   0   8  12     5569.24     5661.73    219.55 o
   1   8  12     7766.67     7667.01    255.77 o
   2   8  12     8616.42     8936.82    292.46 o
   3   8  12     7368.30     7854.87    267.42 o
   4   8  12     3807.96     3809.78    216.96 o
   5   8  12     1673.50     1654.30    103.03 o
   6   8  12      319.14      271.89     60.97 o
  -5   9  12     4592.86     4583.34    226.05 o
  -4   9  12     7880.27     7449.17    271.29 o
  -3   9  12     7952.23     7755.41    542.39 o
  -2   9  12     5614.63     5647.93    198.47 o
  -1   9  12     2553.49     2849.51    122.27 o
   0   9  12     2260.84     2384.45    112.09 o
   1   9  12      336.15      363.52    131.86 o
 -17   1  13       32.19       50.54     64.52 o
 -16   1  13        7.17      -77.76     87.69 o
 -15   1  13       26.60      -35.49     46.31 o
 -14   1  13       41.97       -7.85     43.10 o
 -13   1  13      192.69      205.78     46.13 o
 -12   1  13      237.27      250.48     37.47 o
 -11   1  13      278.13      293.28     33.60 o
 -10   1  13       18.42        7.92     24.44 o
  -9   1  13     1586.22     1576.50     55.40 o
  -8   1  13      613.40      536.99     29.71 o
  -7   1  13      123.82      160.19     19.91 o
  -6   1  13     1954.75     1931.98     45.64 o
  -5   1  13      931.54      948.88     26.84 o
  -4   1  13       49.17       56.56     10.99 o
  -3   1  13     1623.81     1686.20     24.31 o
  -2   1  13     1022.50      999.29     19.70 o
  -1   1  13     1783.62     1787.10     27.85 o
   0   1  13      743.27      710.55     25.85 o
   1   1  13        0.50        6.39     12.25 o
   2   1  13       87.33       95.16     15.23 o
   3   1  13      280.26      303.17     21.22 o
   4   1  13      319.57      303.57     18.47 o
   5   1  13        7.27       16.45     14.93 o
   6   1  13      928.02      914.89     32.50 o
   7   1  13     1439.06     1414.11     42.28 o
   8   1  13        3.88       -5.23     22.61 o
   9   1  13        6.19       22.48     25.97 o
  10   1  13       15.13       22.85     28.40 o
  11   1  13       24.90        5.90     42.12 o
  12   1  13       27.15      -44.50     44.50 o
  13   1  13      225.86       94.39     61.53 o
 -17   2  13       56.99      203.39    170.19 o
 -16   2  13        9.48      -58.62     58.62 o
 -15   2  13       35.72       81.55     61.92 o
 -14   2  13      220.83      172.80     50.09 o
 -13   2  13      379.66      344.99     49.85 o
 -12   2  13      254.12      249.38     35.68 o
 -11   2  13     1073.07     1071.40     51.09 o
 -10   2  13      259.05      328.93     45.83 o
  -9   2  13      572.05      554.77     33.57 o
  -8   2  13      347.51      399.11     27.68 o
  -7   2  13       14.94       39.82     14.87 o
  -6   2  13       10.15        2.42     12.11 o
  -5   2  13       36.90       58.13     11.84 o
  -4   2  13      264.37      269.70     14.67 o
  -3   2  13      946.61      960.63     33.83 o
  -2   2  13      105.75      124.31      9.17 o
  -1   2  13      167.64      194.75      9.98 o
   0   2  13      727.48      730.36     15.94 o
   1   2  13     1337.29     1347.97     58.50 o
   2   2  13      278.84      255.43     19.62 o
   3   2  13       82.96       64.37     23.71 o
   4   2  13     1157.25     1149.74     51.80 o
   5   2  13      684.99      564.60     33.68 o
   6   2  13      443.58      424.30     36.87 o
   7   2  13        3.76       10.74     25.31 o
   8   2  13       52.29       49.39     31.54 o
   9   2  13      336.66      322.43     41.51 o
  10   2  13      640.28      569.35     48.65 o
  11   2  13      187.05      203.71     47.90 o
  12   2  13       56.94       23.08     58.33 o
  13   2  13       12.02      -39.61     71.45 o
 -17   3  13      101.23      221.01     61.72 o
 -16   3  13      820.68      725.86     74.20 o
 -15   3  13     1469.25     1341.50     84.81 o
 -14   3  13      140.30      109.36     53.95 o
 -13   3  13       52.73       37.21     45.07 o
 -12   3  13      103.82       16.23     40.09 o
 -11   3  13       56.54       67.43     36.82 o
 -10   3  13      487.88      466.96     34.69 o
  -9   3  13      314.30      351.23     30.52 o
  -8   3  13     1329.11     1304.03     36.64 o
  -7   3  13      889.77      882.69     28.86 o
  -6   3  13      926.70      891.03     27.97 o
  -5   3  13     1378.53     1369.90     42.78 o
  -4   3  13     2113.51     2184.80     57.82 o
  -3   3  13     7982.52     7909.32    149.44 o
  -2   3  13      327.36      300.20     15.30 o
  -1   3  13       35.36       53.40     22.98 o
   0   3  13       92.49       90.26     14.31 o
   1   3  13      287.19      270.89     33.56 o
   2   3  13     1027.84     1027.49     33.11 o
   3   3  13     1605.27     1422.04     41.20 o
   4   3  13     1502.81     1509.10     61.13 o
   5   3  13     1690.61     1502.55     63.65 o
   6   3  13     1840.47     1734.87     94.84 o
   7   3  13     1219.61     1069.94     69.25 o
   8   3  13      107.50      124.63     56.32 o
   9   3  13      511.86      551.40     47.96 o
  10   3  13      158.45      156.64     41.82 o
  11   3  13       83.22       94.94     45.25 o
  12   3  13      119.46       96.69     61.42 o
  13   3  13      182.70       35.08     84.44 o
 -16   4  13      219.49      246.60     63.23 o
 -15   4  13       93.87       17.01     52.51 o
 -14   4  13      152.44      152.84     55.19 o
 -13   4  13      548.53      585.80     59.15 o
 -12   4  13      689.60      705.72     57.93 o
 -11   4  13     2442.09     2502.77    122.14 o
 -10   4  13     1879.46     1845.10    142.26 o
  -9   4  13     2752.12     2826.96     69.78 o
  -8   4  13      376.45      366.18     25.60 o
  -7   4  13      288.14      265.42     22.47 o
  -6   4  13      488.22      446.83     27.57 o
  -5   4  13      809.70      783.41     40.69 o
  -4   4  13      720.58      698.38     34.90 o
  -3   4  13      828.42      838.15     27.72 o
  -2   4  13     1389.41     1380.65     36.74 o
  -1   4  13      624.30      620.64     41.41 o
   0   4  13     3146.30     3019.46     64.10 o
   1   4  13     1069.76     1102.37     37.45 o
   2   4  13     1333.52     1264.68     72.11 o
   3   4  13     2914.71     2658.96     68.79 o
   4   4  13       87.90       81.21     17.81 o
   5   4  13      234.13      259.76     38.26 o
   6   4  13       17.15      -18.93     18.93 o
   7   4  13      255.79      266.53     25.92 o
   8   4  13      531.77      472.17     29.82 o
   9   4  13      119.48      111.25     26.09 o
  10   4  13      756.82      857.22     86.30 o
  11   4  13      713.07      819.57     63.12 o
  12   4  13     1041.43     1086.57     76.42 o
 -15   5  13     1072.19     1132.55    103.72 o
 -14   5  13      781.64      746.32     89.69 o
 -13   5  13      266.41      265.73     90.94 o
 -12   5  13       21.21      -53.45     53.45 o
 -11   5  13        1.95      -64.31     64.31 o
 -10   5  13      420.96      446.27    124.72 o
  -9   5  13     2277.66     2261.03     79.76 o
  -8   5  13     3096.21     3136.34     82.26 o
  -7   5  13     2892.66     2914.29    101.82 o
  -6   5  13     2497.15     2521.45     70.29 o
  -5   5  13     7619.63     7812.31    174.34 o
  -4   5  13     3745.02     3656.08     91.39 o
  -3   5  13      212.07      257.29     18.67 o
  -2   5  13      636.37      631.02     26.24 o
  -1   5  13      266.62      277.78     18.65 o
   0   5  13      104.95      133.30     15.44 o
   1   5  13       82.59       89.61     15.59 o
   2   5  13     3084.36     2963.66     79.28 o
   3   5  13     1004.37     1073.41     42.95 o
   4   5  13     1562.23     1565.09     55.13 o
   5   5  13     2057.68     1953.71     69.25 o
   6   5  13     3036.91     2951.20     87.22 o
   7   5  13     3569.46     3464.18    124.46 o
   8   5  13     1683.80     1760.61     90.57 o
   9   5  13      894.03      943.52     61.31 o
  10   5  13      643.23      689.83     59.37 o
  11   5  13      380.30      468.90     56.54 o
 -13   6  13     1435.56     1490.89    110.55 o
 -12   6  13     2344.68     2320.37    133.38 o
 -11   6  13     1715.84     1791.63    109.46 o
 -10   6  13      948.03     1019.14    114.97 o
  -9   6  13      778.53      743.38     75.29 o
  -8   6  13      553.31      621.90    146.80 o
  -7   6  13     1994.15     2010.61     64.20 o
  -6   6  13      145.15      129.83     25.60 o
  -5   6  13        6.79        6.90     21.22 o
  -4   6  13      217.54      176.55     24.75 o
  -3   6  13      759.45      735.57     36.45 o
  -2   6  13     2931.13     2888.68     67.13 o
  -1   6  13     6737.35     6491.03    130.79 o
   0   6  13     5614.08     5508.83    132.72 o
   1   6  13     3561.62     3517.41    110.36 o
   2   6  13     1501.08     1540.28     45.76 o
   3   6  13     1648.85     1623.44     48.16 o
   4   6  13      154.44      150.59     26.51 o
   5   6  13       25.60       20.96     40.12 o
   6   6  13        6.31       -2.27     42.29 o
   7   6  13       37.18       -1.86     46.77 o
   8   6  13      183.77      243.02     46.59 o
   9   6  13     1057.22     1186.74     72.44 o
 -12   7  13       39.47       83.14     79.25 o
 -11   7  13       12.40      -61.44     61.44 o
 -10   7  13      161.34       35.32     61.47 o
  -9   7  13     1721.21     1796.91    112.40 o
  -8   7  13     2277.14     2286.20    196.82 o
  -7   7  13     6706.37     6681.40    257.23 o
  -6   7  13     3110.24     3117.71     99.73 o
  -5   7  13     2602.83     2531.80     75.98 o
  -4   7  13     4888.21     4892.56    173.27 o
  -3   7  13     1971.93     1953.66     63.87 o
  -2   7  13     1304.08     1326.53     51.93 o
  -1   7  13      111.00       86.19     30.56 o
   0   7  13       58.48       23.62     29.81 o
   1   7  13      148.28      177.06     41.48 o
   2   7  13     1331.57     1282.27     78.02 o
   3   7  13     1500.73     1497.11    185.78 o
   4   7  13     2847.49     2927.40    127.98 o
   5   7  13     3185.85     3265.72    139.84 o
   6   7  13     2587.80     2673.08    170.19 o
   7   7  13     2312.40     2312.16    118.09 o
  -9   8  13     1649.82     1771.06    120.26 o
  -8   8  13     2426.74     2645.76    140.64 o
  -7   8  13      321.86      259.13     90.29 o
  -6   8  13      262.80      340.12    131.86 o
  -5   8  13      489.10      518.24     88.34 o
  -4   8  13      966.49      966.75     48.39 o
  -3   8  13     1730.18     1747.86     81.98 o
  -2   8  13     3359.61     3327.93    164.64 o
  -1   8  13     3290.57     3334.78    133.34 o
   0   8  13     1742.16     1794.53     94.81 o
   1   8  13     2295.26     2420.46    112.98 o
   2   8  13     3641.57     3724.61    194.87 o
   3   8  13     1852.54     1723.52     99.26 o
   4   8  13     1650.06     1829.39    151.35 o
   5   8  13      485.35      456.17     65.29 o
 -17   0  14     1586.00     1496.60    154.60 o
 -16   0  14     6460.59     6196.86    314.39 o
 -15   0  14     6251.73     6660.65    324.78 o
 -14   0  14    12054.96    12139.95    473.53 o
 -13   0  14    13485.51    13376.54    464.44 o
 -12   0  14    16105.87    15920.04    493.31 o
 -11   0  14    19989.11    19574.67    594.48 o
 -10   0  14     5797.64     5749.03    193.80 o
  -9   0  14     1500.26     1553.07    120.82 o
  -8   0  14     2113.24     2271.09     90.82 o
  -7   0  14      673.74      734.75     45.41 o
  -6   0  14     5293.12     5155.84    167.46 o
  -5   0  14    16266.58    15434.80    383.33 o
  -4   0  14    27242.17    27366.51    635.48 o
  -3   0  14    25800.86    25782.21    677.36 o
  -2   0  14    32666.42    32726.32    571.68 o
  -1   0  14    34022.02    34376.20    597.36 o
   0   0  14    20755.19    20823.80    513.85 o
   1   0  14    22860.97    22279.86    549.11 o
   2   0  14     9933.70    10012.87    304.18 o
   3   0  14     2081.11     2043.58    100.68 o
   4   0  14       19.45       76.80     48.07 o
   5   0  14     3702.03     3570.29    125.47 o
   6   0  14     5408.00     5692.46    150.03 o
   7   0  14    17021.21    17356.91    418.59 o
   8   0  14    18141.47    18610.32    449.44 o
   9   0  14    20196.96    20921.78    596.19 o
  10   0  14    16355.70    16787.70    489.17 o
  11   0  14    10644.63    10713.09    331.62 o
  12   0  14     5086.42     5277.08    275.42 o
  13   0  14     1730.51     1705.76    153.30 o
 -17   1  14     6223.38     6021.07    426.77 o
 -16   1  14     5197.37     5026.18    192.64 o
 -15   1  14     3646.30     3519.71    129.97 o
 -14   1  14      804.19      786.17     63.56 o
 -13   1  14      112.28      110.77     37.50 o
 -12   1  14     1548.66     1451.72     62.07 o
 -11   1  14     4491.05     4470.34    115.35 o
 -10   1  14    10100.77     9734.02    217.45 o
  -9   1  14    27651.42    26898.31    563.63 o
  -8   1  14    23742.70    22816.13    479.33 o
  -7   1  14    23413.77    22530.50    472.33 o
  -6   1  14    30670.61    29650.94    533.50 o
  -5   1  14    23605.72    23029.47    385.61 o
  -4   1  14    13738.46    13671.58    232.16 o
  -3   1  14     1556.72     1575.51     28.67 o
  -2   1  14     1190.27     1218.61     25.88 o
  -1   1  14      155.66      186.72     13.99 o
   0   1  14     4561.89     4576.31     95.89 o
   1   1  14    13681.35    13692.87    263.84 o
   2   1  14    22480.37    22314.14    422.54 o
   3   1  14    24199.27    24035.57    455.88 o
   4   1  14    26056.49    25215.40    478.55 o
   5   1  14    30129.66    29229.67    497.49 o
   6   1  14    18511.32    18261.18    316.44 o
   7   1  14     9807.18     9468.26    158.15 o
   8   1  14     2846.12     2790.57     70.71 o
   9   1  14      197.63      200.20     28.79 o
  10   1  14       21.47       27.16     38.91 o
  11   1  14     2832.25     2826.61    124.84 o
  12   1  14     5450.66     5417.77    259.18 o
  13   1  14     5537.40     5651.27    211.28 o
 -17   2  14     2269.58     2130.29    128.61 o
 -16   2  14     5801.15     5550.77    274.77 o
 -15   2  14    10909.32    11404.15    439.94 o
 -14   2  14    10627.13    10468.39    336.83 o
 -13   2  14    13774.36    13388.74    343.18 o
 -12   2  14    12787.78    13114.15    293.27 o
 -11   2  14     9206.13     9009.63    207.06 o
 -10   2  14    10432.11    10376.11    231.97 o
  -9   2  14     3500.04     3461.31     90.50 o
  -8   2  14      647.68      657.55     27.66 o
  -7   2  14      943.98      931.56     38.09 o
  -6   2  14     4114.97     3809.90     73.04 o
  -5   2  14    11597.20    11079.52    190.94 o
  -4   2  14    22999.81    22394.82    374.66 o
  -3   2  14    27806.76    28019.21    455.78 o
  -2   2  14    37615.25    38189.26    616.22 o
  -1   2  14    32419.72    32648.07    520.25 o
   0   2  14    26998.34    26537.79    465.35 o
   1   2  14    12784.75    12539.84    319.27 o
   2   2  14     4007.04     3988.66    115.24 o
   3   2  14     1660.23     1744.45     65.16 o
   4   2  14       78.10      154.81     27.26 o
   5   2  14     2209.70     2273.27     69.62 o
   6   2  14     7692.80     7279.17    173.71 o
   7   2  14    12511.94    12684.49    314.47 o
   8   2  14    12342.67    11968.82    359.77 o
   9   2  14    16342.85    16061.81    396.98 o
  10   2  14    11021.76    11003.83    285.54 o
  11   2  14    11351.11    11610.79    317.95 o
  12   2  14     6163.32     6261.71    219.55 o
 -16   3  14     5637.54     5666.81    299.16 o
 -15   3  14     2846.38     2592.42    112.15 o
 -14   3  14      220.81      223.82     52.27 o
 -13   3  14        6.88       86.20     44.26 o
 -12   3  14      778.80      838.18     58.93 o
 -11   3  14     6068.93     5772.76    143.61 o
 -10   3  14    12822.06    12833.81    282.67 o
  -9   3  14    16236.95    15859.02    342.24 o
  -8   3  14    21498.69    20606.78    350.00 o
  -7   3  14    24085.35    23358.81    394.14 o
  -6   3  14    17597.14    16904.29    319.64 o
  -5   3  14    16142.91    15663.48    296.47 o
  -4   3  14    17399.72    17133.19    354.03 o
  -3   3  14     4526.37     4615.29     91.93 o
  -2   3  14        0.46       25.46     11.15 o
  -1   3  14      947.61      940.19     27.58 o
   0   3  14     6846.80     6684.02    144.73 o
   1   3  14    16776.86    16327.24    392.22 o
   2   3  14    23413.16    22142.59    451.73 o
   3   3  14    23900.41    22862.27    466.30 o
   4   3  14    16972.29    16099.69    408.89 o
   5   3  14    18859.45    17566.77    443.85 o
   6   3  14    11595.94    11330.33    355.01 o
   7   3  14     5564.24     5169.30    183.54 o
   8   3  14     2580.19     2551.41    111.44 o
   9   3  14      156.06      139.15     37.95 o
  10   3  14      205.82      341.68     70.12 o
  11   3  14     1186.36     1207.47     71.95 o
  12   3  14     2106.37     2398.67    158.20 o
 -15   4  14     6855.15     7105.22    413.12 o
 -14   4  14     9821.98     9939.97    342.94 o
 -13   4  14    15071.10    15250.89    491.65 o
 -12   4  14    14222.26    14508.75    467.16 o
 -11   4  14    10123.63    10147.90    339.92 o
 -10   4  14     5045.39     5035.17    239.69 o
  -9   4  14     2127.71     2055.55     57.48 o
  -8   4  14      147.75      164.17     22.30 o
  -7   4  14      296.40      288.09     23.50 o
  -6   4  14     4215.96     4053.08     98.94 o
  -5   4  14    13218.06    13135.00    277.09 o
  -4   4  14    11983.08    11793.38    250.16 o
  -3   4  14    21850.21    21595.78    444.41 o
  -2   4  14    25129.09    24652.88    446.71 o
  -1   4  14    21159.50    20932.04    380.53 o
   0   4  14    19792.52    19576.41    356.25 o
   1   4  14    11269.56    10835.71    229.84 o
   2   4  14     6813.98     6523.19    144.74 o
   3   4  14     1098.18     1153.90     53.82 o
   4   4  14      489.54      487.67     41.76 o
   5   4  14     3450.22     3294.47     90.27 o
   6   4  14     6974.57     6648.86    166.38 o
   7   4  14     8481.79     7604.10    189.08 o
   8   4  14     9138.51     8920.91    338.27 o
   9   4  14    12038.14    11609.75    329.10 o
  10   4  14     9702.31     9845.50    356.59 o
  11   4  14     4550.19     4571.86    166.83 o
 -14   5  14      730.21      682.46    100.68 o
 -13   5  14       59.79       -8.56    114.32 o
 -12   5  14     1230.30     1198.61    166.29 o
 -11   5  14     5180.01     4994.39    197.66 o
 -10   5  14     7288.29     7408.89    262.88 o
  -9   5  14     9419.05     9296.54    234.61 o
  -8   5  14    18205.81    18418.05    352.41 o
  -7   5  14    20446.62    20123.31    421.39 o
  -6   5  14    23724.15    23553.86    488.83 o
  -5   5  14     9432.67     9530.81    208.88 o
  -4   5  14     2904.84     2895.80     79.33 o
  -3   5  14     2795.84     2794.48     64.59 o
  -2   5  14       36.58       84.07     21.53 o
  -1   5  14     3147.95     3118.26    120.66 o
   0   5  14     8280.53     7916.70    153.45 o
   1   5  14     7741.00     7321.11    143.30 o
   2   5  14    14280.18    13734.70    322.82 o
   3   5  14    18922.58    17793.43    413.95 o
   4   5  14    15204.63    14499.50    341.45 o
   5   5  14     9274.21     9008.53    220.18 o
   6   5  14     5743.48     5489.16    143.21 o
   7   5  14     5230.55     4975.50    183.85 o
   8   5  14      804.11      726.57     57.27 o
   9   5  14      412.17      420.86     52.41 o
  10   5  14       17.21       46.29     61.97 o
 -13   6  14     9194.52     9105.62    409.23 o
 -12   6  14     6965.94     6985.44    327.38 o
 -11   6  14     7693.99     7899.39    340.37 o
 -10   6  14     4070.08     4116.90    372.85 o
  -9   6  14     3261.43     3421.63    155.18 o
  -8   6  14      415.63      515.29    200.07 o
  -7   6  14     1322.58     1319.08     52.08 o
  -6   6  14     1701.91     1713.92     58.07 o
  -5   6  14     5182.74     5127.15    125.07 o
  -4   6  14    13376.92    13303.95    285.80 o
  -3   6  14    16098.86    15785.41    334.27 o
  -2   6  14    19747.44    19327.54    404.73 o
  -1   6  14    14869.61    14678.84    275.68 o
   0   6  14    11997.59    11554.95    277.80 o
   1   6  14     5202.54     5140.96    166.06 o
   2   6  14     1356.09     1480.45     59.25 o
   3   6  14      535.62      565.33     28.66 o
   4   6  14      343.70      314.64     48.30 o
   5   6  14     1459.93     1484.09     89.85 o
   6   6  14     2407.07     2286.77    110.07 o
   7   6  14     4808.25     4580.39    176.67 o
   8   6  14     7375.69     7545.38    210.49 o
   9   6  14     7223.06     7429.09    244.78 o
 -11   7  14     2787.14     3211.11    250.73 o
 -10   7  14     5650.07     5916.97    231.68 o
  -9   7  14    12070.21    11924.74    502.76 o
  -8   7  14    12038.22    12561.86    863.92 o
  -7   7  14     8759.84     9740.36    335.68 o
  -6   7  14     5796.04     5940.99    143.91 o
  -5   7  14     5388.66     5561.20    135.79 o
  -4   7  14     2854.38     2883.28     82.67 o
  -3   7  14      669.33      718.86     39.74 o
  -2   7  14       94.76      140.08     27.49 o
  -1   7  14     1037.97      947.14     60.46 o
   0   7  14     3311.63     3188.50    126.85 o
   1   7  14     6069.21     6078.35    208.65 o
   2   7  14     7588.27     7863.37    314.39 o
   3   7  14     9949.03    10239.85    331.69 o
   4   7  14    11786.29    11887.95    382.28 o
   5   7  14     8345.55     8497.13    287.43 o
   6   7  14     6066.19     6135.28    223.49 o
   7   7  14     3564.47     3634.97    196.17 o
  -8   8  14      220.33      347.00     72.97 o
  -7   8  14      114.07      163.26    116.27 o
  -6   8  14     3252.61     3234.93    151.85 o
  -5   8  14     5286.50     5119.84    206.38 o
  -4   8  14     7243.10     7184.82    232.25 o
  -3   8  14     6863.93     6845.47    333.69 o
  -2   8  14     8666.18     8354.48    373.02 o
  -1   8  14     6477.02     6426.35    218.82 o
   0   8  14     3392.66     3465.02    140.06 o
   1   8  14     4229.07     4351.07    164.08 o
   2   8  14     2122.09     2244.65    108.31 o
   3   8  14      504.63      496.83     64.38 o
 -17   1  15       78.58       81.97     95.49 o
 -16   1  15       62.83       37.33     54.56 o
 -15   1  15       34.69       31.19     58.18 o
 -14   1  15        0.44      -42.76     42.76 o
 -13   1  15        1.55      -34.07     34.07 o
 -12   1  15        8.59      -29.73     42.38 o
 -11   1  15      188.93      164.85     32.02 o
 -10   1  15      703.58      624.05     37.34 o
  -9   1  15       45.52       54.70     23.38 o
  -8   1  15      778.17      753.66     35.81 o
  -7   1  15      129.59      161.04     17.90 o
  -6   1  15       53.22       48.14     14.77 o
  -5   1  15      248.51      252.49     18.37 o
  -4   1  15      433.62      455.49     19.23 o
  -3   1  15      744.61      750.46     23.88 o
  -2   1  15     2868.02     2878.05     50.30 o
  -1   1  15       57.68       68.22      8.43 o
   0   1  15      591.63      606.48     25.66 o
   1   1  15      985.75      996.08     33.42 o
   2   1  15       66.88       75.79     17.45 o
   3   1  15        8.05       13.22     17.02 o
   4   1  15       24.59        1.43     17.84 o
   5   1  15     2219.38     2149.36     52.13 o
   6   1  15      263.83      269.18     27.87 o
   7   1  15      247.16      253.98     24.53 o
   8   1  15       12.11      -31.22     31.22 o
   9   1  15       25.53      -31.73     34.90 o
  10   1  15        1.46      -19.23     46.82 o
  11   1  15       58.74      -12.18     73.40 o
  12   1  15      259.21      196.17     66.14 o
 -16   2  15      161.57      108.24     57.48 o
 -15   2  15      639.48      580.43     66.06 o
 -14   2  15       97.58       14.52     48.60 o
 -13   2  15      116.30       74.05     43.65 o
 -12   2  15      250.55      234.68     42.19 o
 -11   2  15        7.63        7.43     27.70 o
 -10   2  15       97.82       90.33     26.37 o
  -9   2  15       32.59       89.30     24.34 o
  -8   2  15      583.83      544.03     26.48 o
  -7   2  15       14.65       17.16     14.96 o
  -6   2  15      182.89      171.76     16.20 o
  -5   2  15     1688.82     1734.28     40.41 o
  -4   2  15      205.91      229.56     15.60 o
  -3   2  15      775.72      771.96     24.56 o
  -2   2  15      228.93      263.54     13.58 o
  -1   2  15       14.69       29.75     11.34 o
   0   2  15     1355.51     1348.52     32.40 o
   1   2  15      579.94      552.97     35.75 o
   2   2  15      365.80      359.76     38.30 o
   3   2  15      289.87      292.55     32.09 o
   4   2  15       28.02        5.16     26.29 o
   5   2  15       13.76       16.84     27.50 o
   6   2  15       49.90       88.62     30.83 o
   7   2  15       49.55       18.00     31.14 o
   8   2  15       87.71      109.22     34.12 o
   9   2  15      330.80      321.43     42.41 o
  10   2  15      908.78      969.14     64.12 o
  11   2  15       67.01       76.31     56.87 o
  12   2  15      512.02      589.27     77.94 o
 -16   3  15       11.01       17.61    104.89 o
 -15   3  15      199.27      147.52     56.70 o
 -14   3  15      635.08      736.14     66.26 o
 -13   3  15      241.58      190.25     49.13 o
 -12   3  15      212.37      197.64     43.89 o
 -11   3  15      785.88      832.65     46.53 o
 -10   3  15     1485.27     1402.91     55.48 o
  -9   3  15      353.43      360.08     25.51 o
  -8   3  15       74.19       88.31     20.14 o
  -7   3  15       54.36       75.29     18.58 o
  -6   3  15      167.86      184.39     20.24 o
  -5   3  15       47.89       34.39     15.97 o
  -4   3  15     1192.73     1174.13     40.15 o
  -3   3  15      198.22      209.68     16.55 o
  -2   3  15       89.34       81.82     13.06 o
  -1   3  15       85.54       99.40     17.12 o
   0   3  15     1087.60     1138.71     37.73 o
   1   3  15      911.97      920.22     32.66 o
   2   3  15      144.04      169.41     19.13 o
   3   3  15       51.24       43.50     19.31 o
   4   3  15       41.08       54.56     29.34 o
   5   3  15      136.80      139.98     32.55 o
   6   3  15      579.62      529.56     52.60 o
   7   3  15      112.38       72.75     40.58 o
   8   3  15       86.68       34.95     44.43 o
   9   3  15       29.18        4.35     36.57 o
  10   3  15      257.05      299.13     51.21 o
  11   3  15      867.24     1017.01     71.11 o
 -15   4  15      963.95     1014.94    157.20 o
 -14   4  15     1317.96     1275.46    105.05 o
 -13   4  15      571.31      620.66     80.72 o
 -12   4  15      134.14       51.19     59.98 o
 -11   4  15      532.44      433.06    101.98 o
 -10   4  15       95.49      203.68     51.24 o
  -9   4  15      245.65      249.35     28.44 o
  -8   4  15      573.63      572.75     30.81 o
  -7   4  15     1428.35     1393.04     44.30 o
  -6   4  15     2796.73     2773.45     68.07 o
  -5   4  15     2278.70     2302.99     64.87 o
  -4   4  15     2505.81     2497.00     67.89 o
  -3   4  15      161.85      161.74     16.53 o
  -2   4  15      970.86     1050.83     32.81 o
  -1   4  15      637.01      670.64     25.25 o
   0   4  15      102.34      108.67     18.65 o
   1   4  15      344.11      368.10     23.71 o
   2   4  15      227.76      234.56     21.13 o
   3   4  15       11.32       17.62     17.65 o
   4   4  15      118.07      122.71     20.49 o
   5   4  15      347.67      342.37     29.56 o
   6   4  15      425.82      411.55     29.02 o
   7   4  15      870.12      918.06     43.82 o
   8   4  15     1548.81     1491.02     79.32 o
   9   4  15     1005.87      847.45     59.80 o
  10   4  15      825.73      836.92     64.96 o
 -14   5  15      148.22       57.98     69.69 o
 -13   5  15      678.32      587.37    160.44 o
 -12   5  15     1190.81     1006.83     99.38 o
 -11   5  15     1202.28     1132.32    135.76 o
 -10   5  15     1251.72     1277.41    166.29 o
  -9   5  15     1414.85     1379.26     55.04 o
  -8   5  15      781.22      769.12     46.25 o
  -7   5  15       77.00       73.55     28.79 o
  -6   5  15      319.40      337.37     29.46 o
  -5   5  15      448.97      505.96     32.04 o
  -4   5  15       22.37       31.10     21.10 o
  -3   5  15      102.47      110.36     18.27 o
  -2   5  15      535.80      532.81     24.93 o
  -1   5  15      165.54      163.28     18.23 o
   0   5  15     1818.51     1815.35     70.59 o
   1   5  15     3327.92     3164.19     82.67 o
   2   5  15     1383.45     1402.05     48.54 o
   3   5  15     1363.86     1403.17     52.45 o
   4   5  15     2671.40     2570.82     77.80 o
   5   5  15      412.96      449.70     32.93 o
   6   5  15       25.01        9.34     43.70 o
   7   5  15      142.60       98.11     47.31 o
   8   5  15      589.29      596.82     88.92 o
   9   5  15      168.20      201.39     49.54 o
 -12   6  15     1193.82     1146.02    101.26 o
 -11   6  15       28.63      -12.72     61.37 o
 -10   6  15      263.80      231.14     88.34 o
  -9   6  15      144.71       99.24     58.32 o
  -8   6  15      126.37      182.39     36.11 o
  -7   6  15     1212.01     1297.11     52.97 o
  -6   6  15     1622.51     1511.74     56.56 o
  -5   6  15      396.25      472.34     34.09 o
  -4   6  15     2672.61     2650.86    107.25 o
  -3   6  15     3238.57     3216.55     86.88 o
  -2   6  15     2884.39     2948.07     81.24 o
  -1   6  15     2876.98     2852.78    107.82 o
   0   6  15     1017.59     1034.84     81.01 o
   1   6  15      875.12      822.53     33.44 o
   2   6  15        0.48       -4.13     27.31 o
   3   6  15      594.03      536.93     54.77 o
   4   6  15      602.35      593.12     61.13 o
   5   6  15     1669.47     1640.22    100.68 o
   6   6  15     2252.10     2342.15    113.47 o
   7   6  15     1651.11     1719.42    104.76 o
   8   6  15     1756.83     1770.32    185.96 o
 -10   7  15     1721.04     1781.43    114.88 o
  -9   7  15     2127.72     2252.51    130.30 o
  -8   7  15     1448.46     1562.40    108.37 o
  -7   7  15     2197.82     2351.76    123.32 o
  -6   7  15     1890.40     1879.33     66.13 o
  -5   7  15      316.87      356.20     34.59 o
  -4   7  15       15.37        5.25     36.90 o
  -3   7  15      144.53      159.46     40.66 o
  -2   7  15      652.64      651.93     54.98 o
  -1   7  15     1998.28     1952.05    150.83 o
   0   7  15     2713.52     2667.02    115.78 o
   1   7  15     2303.73     2412.51    107.69 o
   2   7  15     3499.02     3417.88    138.90 o
   3   7  15     2617.75     2479.80    114.24 o
   4   7  15     1013.87      969.93    107.83 o
   5   7  15      840.96      973.81    146.15 o
   6   7  15      388.59      311.79     75.35 o
  -7   8  15      617.45      545.88     78.22 o
  -6   8  15     3318.02     3433.88    339.72 o
  -5   8  15     2017.25     1885.46    118.86 o
  -4   8  15     2761.06     2868.54    113.03 o
  -3   8  15     4250.39     4233.95    156.76 o
  -2   8  15     3842.35     3803.48    202.62 o
  -1   8  15     1926.99     1846.28     98.18 o
   0   8  15      586.77      504.66     59.00 o
   1   8  15      614.43      668.80     67.42 o
   2   8  15        5.11      -10.64     48.27 o
 -16   0  16    10132.53     9724.01    446.90 o
 -15   0  16     8206.17     8174.84    289.29 o
 -14   0  16     7017.57     7261.31    257.66 o
 -13   0  16     7894.46     7876.00    267.45 o
 -12   0  16     1841.66     1752.13     95.62 o
 -11   0  16      288.01      367.18     93.54 o
 -10   0  16      559.82      593.62     66.26 o
  -9   0  16     9532.89     8562.71    271.45 o
  -8   0  16    22702.12    20872.61    623.12 o
  -7   0  16    27095.36    25972.53    767.78 o
  -6   0  16    26935.85    25147.96    742.25 o
  -5   0  16    26092.79    25663.45    583.08 o
  -4   0  16    27047.10    26491.19    601.74 o
  -3   0  16    16863.97    17085.06    547.54 o
  -2   0  16    14270.23    14065.05    289.56 o
  -1   0  16     9055.62     9156.38    244.50 o
   0   0  16      585.68      572.44     35.25 o
   1   0  16     4604.47     4841.48    174.45 o
   2   0  16     5871.15     6208.10    168.56 o
   3   0  16    13105.13    13476.88    343.81 o
   4   0  16    19957.71    20227.68    605.30 o
   5   0  16    30944.33    30117.12    892.42 o
   6   0  16    20640.24    21292.86    509.27 o
   7   0  16    11362.59    11707.20    292.31 o
   8   0  16     7859.60     8500.72    221.64 o
   9   0  16     2559.53     2824.85    118.50 o
  10   0  16     1270.22     1125.39     80.34 o
  11   0  16     1210.52     1203.00    126.02 o
 -16   1  16      451.15      362.46     63.93 o
 -15   1  16     4090.23     4020.68    140.40 o
 -14   1  16     6310.06     6281.45    184.42 o
 -13   1  16    12329.55    12421.36    282.26 o
 -12   1  16    14326.33    14544.67    321.70 o
 -11   1  16    22319.90    21641.41    462.39 o
 -10   1  16    29849.04    28437.19    597.70 o
  -9   1  16    17689.06    16818.46    359.82 o
  -8   1  16    11720.24    10967.22    240.10 o
  -7   1  16     9158.38     8404.31    160.75 o
  -6   1  16     1332.21     1326.39     37.68 o
  -5   1  16      875.04      874.50     27.69 o
  -4   1  16    13318.29    13241.98    226.38 o
  -3   1  16    24740.46    24590.57    395.56 o
  -2   1  16    24654.55    24578.94    371.49 o
  -1   1  16    45614.07    46174.13    689.07 o
   0   1  16    39626.89    39543.70    739.15 o
   1   1  16    28720.95    28814.59    544.15 o
   2   1  16    14283.88    14368.68    279.02 o
   3   1  16     8673.69     8854.08    178.34 o
   4   1  16     6098.34     6225.93    152.11 o
   5   1  16      808.76      864.08     56.68 o
   6   1  16      152.31      152.43     28.63 o
   7   1  16     1696.05     1715.26     61.81 o
   8   1  16     3941.95     4128.09    125.40 o
   9   1  16     6883.94     7172.42    196.56 o
  10   1  16     9991.65    10566.29    323.36 o
  11   1  16    11405.38    12088.54    371.58 o
 -16   2  16     9384.98     9305.12    263.91 o
 -15   2  16     9372.26     9516.96    264.32 o
 -14   2  16     7257.89     6953.12    200.67 o
 -13   2  16     2337.11     2236.06    158.86 o
 -12   2  16     1578.17     1462.86     62.35 o
 -11   2  16       32.33       27.25     29.17 o
 -10   2  16     1980.09     2001.15     65.66 o
  -9   2  16     4099.71     4039.29    102.54 o
  -8   2  16     9866.80     9364.61    179.33 o
  -7   2  16    19594.47    18667.40    341.46 o
  -6   2  16    37118.66    35413.80    590.21 o
  -5   2  16    33642.22    32665.21    543.66 o
  -4   2  16    30202.03    29194.31    540.17 o
  -3   2  16    24983.09    24935.23    417.16 o
  -2   2  16     4258.73     4266.17     97.87 o
  -1   2  16      959.08      994.82     29.05 o
   0   2  16        8.63       36.43     10.62 o
   1   2  16      959.06      926.30     30.08 o
   2   2  16     9469.63     9480.83    249.82 o
   3   2  16    19287.68    19308.46    486.32 o
   4   2  16    12376.49    12367.32    320.31 o
   5   2  16    13307.29    13143.58    339.94 o
   6   2  16    13478.36    12913.64    336.27 o
   7   2  16    14588.16    14481.05    520.34 o
   8   2  16    10957.44    10634.87    431.49 o
   9   2  16     6801.31     6963.43    195.04 o
  10   2  16     1893.58     2133.35     92.63 o
  11   2  16       39.18       56.60     60.04 o
 -15   3  16     2572.37     2580.93    113.15 o
 -14   3  16     6984.41     6937.99    203.44 o
 -13   3  16    10901.80    11258.47    296.35 o
 -12   3  16    17976.75    17920.24    444.25 o
 -11   3  16    20735.29    20591.63    526.97 o
 -10   3  16    14202.30    13810.87    361.61 o
  -9   3  16    13221.17    12809.70    274.27 o
  -8   3  16     7816.16     7673.43    156.00 o
  -7   3  16     1137.70     1172.58     41.08 o
  -6   3  16      112.49      112.10     19.65 o
  -5   3  16     1148.38     1217.46     39.49 o
  -4   3  16     2946.88     3075.98     87.11 o
  -3   3  16     5565.53     5571.99    110.16 o
  -2   3  16    15499.96    15771.16    289.03 o
  -1   3  16    17249.95    17362.22    358.34 o
   0   3  16    23798.45    23604.39    482.06 o
   1   3  16    32934.89    32643.92    661.69 o
   2   3  16    24996.35    24645.73    503.98 o
   3   3  16    17208.39    16635.32    405.78 o
   4   3  16     5814.73     5746.24    183.46 o
   5   3  16      925.21      888.26     62.22 o
   6   3  16      147.96      259.05     60.41 o
   7   3  16     3482.90     3364.04    137.66 o
   8   3  16     5010.71     5090.68    233.18 o
   9   3  16     7407.89     7538.81    207.09 o
  10   3  16    11339.59    12257.58    425.87 o
 -15   4  16     6764.88     6762.91    263.12 o
 -14   4  16     6521.74     6784.05    329.98 o
 -13   4  16     2929.47     2968.29    149.06 o
 -12   4  16      770.72      747.61     81.73 o
 -11   4  16        5.49       47.54     92.24 o
 -10   4  16     1858.75     1733.16     91.28 o
  -9   4  16     7524.49     7481.97    155.00 o
  -8   4  16    13455.95    13132.88    255.57 o
  -7   4  16    17727.81    17274.84    330.04 o
  -6   4  16    15906.90    15942.35    304.55 o
  -5   4  16    16140.88    16007.19    335.92 o
  -4   4  16    10398.35    10175.93    219.12 o
  -3   4  16    10930.04    10989.07    206.94 o
  -2   4  16     9914.96     9873.69    187.50 o
  -1   4  16     2708.74     2751.15     61.98 o
   0   4  16      217.42      255.24     22.88 o
   1   4  16     1053.33     1060.05     39.70 o
   2   4  16     1289.64     1327.79     44.20 o
   3   4  16     5300.92     5158.39    120.26 o
   4   4  16    14883.61    14385.89    337.98 o
   5   4  16    18388.87    17611.28    410.53 o
   6   4  16    18506.67    17956.06    418.62 o
   7   4  16    13309.80    12949.13    310.14 o
   8   4  16     8673.70     8879.24    237.44 o
   9   4  16     3407.69     3541.02    122.13 o
  10   4  16     1657.48     1583.36     97.44 o
 -13   5  16     6683.44     6982.33    265.97 o
 -12   5  16     9440.70     9131.60    404.03 o
 -11   5  16     7790.90     7917.58    281.94 o
 -10   5  16     9860.12     9821.28    332.98 o
  -9   5  16     6364.93     6536.87    168.57 o
  -8   5  16     5832.82     5904.22    128.55 o
  -7   5  16     2500.66     2572.34     68.48 o
  -6   5  16      469.60      455.70     32.03 o
  -5   5  16       54.17      100.51     26.20 o
  -4   5  16     2035.10     2020.00     62.90 o
  -3   5  16     5153.67     5253.37    108.81 o
  -2   5  16    13911.49    14107.96    292.89 o
  -1   5  16    14066.02    14186.75    265.01 o
   0   5  16    14967.95    15046.42    289.72 o
   1   5  16    15867.82    15228.88    320.92 o
   2   5  16     9430.53     8911.11    227.73 o
   3   5  16     8311.77     7958.06    196.75 o
   4   5  16     3847.59     3515.99     99.38 o
   5   5  16     1794.89     1799.61     95.40 o
   6   5  16      172.91      160.15     48.53 o
   7   5  16     1301.94     1344.08     90.36 o
   8   5  16     3458.18     3569.92    123.08 o
 -12   6  16       50.67       24.59     68.90 o
 -11   6  16      368.71      320.58     73.23 o
 -10   6  16      764.21      801.78     81.64 o
  -9   6  16     2324.22     2344.47    204.61 o
  -8   6  16     6561.97     6917.86    187.01 o
  -7   6  16     7330.80     7684.77    178.52 o
  -6   6  16     8366.00     8451.35    191.74 o
  -5   6  16    11171.67    11419.50    250.59 o
  -4   6  16    12032.24    12115.84    263.67 o
  -3   6  16     7767.14     7740.84    176.92 o
  -2   6  16     4382.00     4373.57    109.75 o
  -1   6  16     2159.94     2155.87    161.53 o
   0   6  16      544.02      388.06     45.79 o
   1   6  16       43.99       55.33     39.32 o
   2   6  16     2127.37     2101.24     98.32 o
   3   6  16     7650.27     7762.62    260.42 o
   4   6  16     9738.06     9641.04    315.65 o
   5   6  16     8785.34     9036.28    302.28 o
   6   6  16     8061.13     7885.18    272.08 o
   7   6  16     8960.76     8587.67    385.84 o
  -9   7  16     5383.33     5554.65    221.17 o
  -8   7  16     4906.23     5056.60    206.13 o
  -7   7  16     1390.38     1358.07     99.75 o
  -6   7  16       22.81        6.84     44.32 o
  -5   7  16       99.84       87.22     63.65 o
  -4   7  16      916.37      850.41     77.04 o
  -3   7  16     3349.65     3428.16    122.97 o
  -2   7  16     5471.40     5238.03    166.37 o
  -1   7  16     6588.49     6339.43    520.95 o
   0   7  16     6540.42     6395.74    219.22 o
   1   7  16     7323.09     7198.65    243.83 o
   2   7  16     9398.27     9259.23    304.64 o
   3   7  16     4550.53     4722.36    177.92 o
   4   7  16     1836.58     1813.38    101.89 o
  -5   8  16     6798.22     6748.99    309.19 o
  -4   8  16     7445.12     7492.63    223.61 o
  -3   8  16     6088.96     6057.03    190.38 o
  -2   8  16     2437.75     2392.19    112.65 o
  -1   8  16      661.04      771.96    101.98 o
   0   8  16        6.49       54.56     59.76 o
 -16   1  17        6.34       12.92     56.37 o
 -15   1  17        3.09        5.60     51.98 o
 -14   1  17      290.14      285.68     57.16 o
 -13   1  17       97.78       86.03     42.00 o
 -12   1  17        4.73      -31.74     31.74 o
 -11   1  17       29.08        9.54     28.63 o
 -10   1  17       45.69       28.71     25.78 o
  -9   1  17      395.76      338.25     31.08 o
  -8   1  17     1202.47     1002.29     42.77 o
  -7   1  17      251.59      242.78     22.88 o
  -6   1  17        1.08        4.28     15.57 o
  -5   1  17        2.25        0.89     14.28 o
  -4   1  17      421.18      415.29     20.37 o
  -3   1  17      215.68      214.86     15.18 o
  -2   1  17     4177.98     4242.74     71.98 o
  -1   1  17     2441.03     2536.92     46.61 o
   0   1  17      410.23      475.32     31.81 o
   1   1  17      626.27      633.69     35.77 o
   2   1  17      644.62      655.11     37.63 o
   3   1  17       86.57       82.15     25.71 o
   4   1  17      235.12      258.05     30.64 o
   5   1  17       38.82       41.95     27.48 o
   6   1  17       64.35       73.96     29.69 o
   7   1  17      416.23      468.86     38.82 o
   8   1  17        9.60      -18.22     35.59 o
   9   1  17      183.96      168.87     43.79 o
  10   1  17      108.09      195.06     58.33 o
  11   1  17        6.53      -56.28     57.14 o
 -16   2  17      169.09      186.17     62.27 o
 -15   2  17       46.85       21.04     54.40 o
 -14   2  17        5.98      -15.79     45.68 o
 -13   2  17      198.79      172.48     45.42 o
 -12   2  17       13.68      -14.12     31.18 o
 -11   2  17       35.10       29.01     29.38 o
 -10   2  17      421.12      396.27     45.75 o
  -9   2  17      172.48      207.10     27.76 o
  -8   2  17       19.94       30.97     18.01 o
  -7   2  17      339.07      327.15     22.45 o
  -6   2  17      555.33      516.59     27.44 o
  -5   2  17      303.24      293.45     28.34 o
  -4   2  17      104.16      119.60     17.78 o
  -3   2  17      582.86      561.94     21.64 o
  -2   2  17     1389.97     1452.79     44.96 o
  -1   2  17        5.75       14.54     13.06 o
   0   2  17       29.45       16.72     11.33 o
   1   2  17      241.89      236.22     15.71 o
   2   2  17      351.01      386.12     40.05 o
   3   2  17     1917.03     1882.86     71.65 o
   4   2  17     1758.34     1712.24     72.41 o
   5   2  17      222.34      234.16     36.24 o
   6   2  17     1368.33     1264.30     89.64 o
   7   2  17      223.30      155.43     37.22 o
   8   2  17       14.92       39.12     38.15 o
   9   2  17        1.63       27.30     38.90 o
  10   2  17       68.78       46.61     52.32 o
 -15   3  17      340.64      389.10     85.28 o
 -14   3  17       83.71       73.07     70.15 o
 -13   3  17       75.97       48.10    117.57 o
 -12   3  17      739.89      863.36     82.67 o
 -11   3  17      798.07      778.58     57.81 o
 -10   3  17      547.64      516.92     47.15 o
  -9   3  17      191.52      193.57     28.70 o
  -8   3  17      604.28      631.22     36.23 o
  -7   3  17      945.83      905.64     36.53 o
  -6   3  17     2025.05     1965.39     54.25 o
  -5   3  17       19.22       30.92     26.35 o
  -4   3  17     2670.39     2682.84     65.21 o
  -3   3  17     1170.07     1194.11     48.87 o
  -2   3  17     1090.54     1092.43     53.63 o
  -1   3  17      615.36      652.16     42.38 o
   0   3  17     3427.73     3413.36     83.91 o
   1   3  17     1972.69     1948.85     55.26 o
   2   3  17      447.14      436.10     23.87 o
   3   3  17      413.33      368.42     24.56 o
   4   3  17       80.42       68.86     33.03 o
   5   3  17      224.90      224.40     45.82 o
   6   3  17      255.69      365.65     68.20 o
   7   3  17       29.03       -4.08     42.78 o
   8   3  17       85.77       47.67     38.69 o
   9   3  17      378.65      370.37     53.31 o
  10   3  17     1239.76     1236.16     76.62 o
 -14   4  17      102.63      174.54     71.80 o
 -13   4  17      192.07      174.52     66.24 o
 -12   4  17       27.39       -2.23     57.95 o
 -11   4  17      336.21      390.68     64.17 o
 -10   4  17      421.06      475.93     80.64 o
  -9   4  17      157.90      192.45     29.78 o
  -8   4  17     1097.41     1115.01     43.49 o
  -7   4  17     1107.97     1169.29     43.36 o
  -6   4  17     2019.93     2178.05     59.11 o
  -5   4  17     3296.37     3219.33     84.83 o
  -4   4  17     1783.22     1688.86     53.41 o
  -3   4  17      919.65      927.63     40.27 o
  -2   4  17       65.27       57.37     16.05 o
  -1   4  17       28.43       37.86     20.74 o
   0   4  17      167.79      168.76     22.61 o
   1   4  17     2353.82     2261.23     94.13 o
   2   4  17     1436.34     1360.79     83.07 o
   3   4  17     1275.02     1293.83     45.38 o
   4   4  17     2487.34     2480.19    107.21 o
   5   4  17     1965.37     1911.35     63.16 o
   6   4  17      849.06      786.12     40.26 o
   7   4  17      200.77      232.31     52.15 o
   8   4  17      532.92      545.41     55.41 o
   9   4  17        5.06      -25.93     44.70 o
 -13   5  17     1716.65     1804.27    128.61 o
 -12   5  17     2433.56     2407.68    160.44 o
 -11   5  17     1630.28     1617.11    109.29 o
 -10   5  17     2615.44     2423.45    128.46 o
  -9   5  17      641.22      640.66     41.65 o
  -8   5  17       95.17       95.49     25.95 o
  -7   5  17       72.27       76.02     24.55 o
  -6   5  17     1366.60     1328.98     51.64 o
  -5   5  17      482.17      475.97     33.90 o
  -4   5  17      139.29      173.93     30.94 o
  -3   5  17      299.67      323.20     30.56 o
  -2   5  17      473.28      499.94     36.22 o
  -1   5  17     4667.63     4701.97    129.95 o
   0   5  17     2894.34     2853.95     83.63 o
   1   5  17      506.58      558.95     54.66 o
   2   5  17     2789.47     2690.94     98.16 o
   3   5  17     1570.80     1529.72    157.20 o
   4   5  17      707.97      615.37     60.84 o
   5   5  17       21.84      -30.20     42.78 o
   6   5  17      448.27      476.96     74.70 o
   7   5  17     1231.67     1210.92     86.99 o
 -11   6  17      158.24      171.63     76.00 o
 -10   6  17      430.06      580.50     76.45 o
  -9   6  17     1954.72     1841.63    179.28 o
  -8   6  17     5538.13     5473.50    214.13 o
  -7   6  17     3420.35     3656.25    109.88 o
  -6   6  17     2060.19     2076.57     89.39 o
  -5   6  17      936.21      864.72     58.77 o
  -4   6  17     1011.45      920.73     61.03 o
  -3   6  17      400.27      417.85     48.49 o
  -2   6  17       25.28       27.18     35.51 o
  -1   6  17      195.67      145.93     43.58 o
   0   6  17      164.03      163.70     39.75 o
   1   6  17      296.40      283.81     48.78 o
   2   6  17     1882.42     1908.53    135.76 o
   3   6  17     1648.57     1726.25     94.62 o
   4   6  17     1772.20     1849.64    100.86 o
   5   6  17     1300.97     1305.60     88.12 o
   6   6  17     2028.62     2095.54    114.21 o
  -8   7  17      265.91      308.81     70.58 o
  -7   7  17      264.27      272.36     63.49 o
  -6   7  17       47.39       43.34     42.68 o
  -5   7  17      885.43      930.01     65.32 o
  -4   7  17     1996.61     2040.34    142.25 o
  -3   7  17     3610.93     3592.95    129.44 o
  -2   7  17     2587.95     2487.99    126.73 o
  -1   7  17     2204.78     2121.18    102.46 o
   0   7  17     1560.39     1636.61     90.50 o
   1   7  17     1721.32     1683.58     94.20 o
   2   7  17     1015.43     1000.05     77.12 o
   3   7  17       49.22       63.94     52.33 o
 -16   0  18     3419.33     3546.63    216.96 o
 -15   0  18      340.03      436.88     75.49 o
 -14   0  18      140.18      202.53     63.96 o
 -13   0  18     4162.12     4270.08    170.34 o
 -12   0  18    11188.72    10441.85    607.99 o
 -11   0  18    11553.28    11111.36    352.10 o
 -10   0  18    15522.05    15056.77    462.34 o
  -9   0  18    25671.98    23919.69    714.31 o
  -8   0  18    22705.09    20854.93    625.12 o
  -7   0  18    15467.38    14895.16    452.14 o
  -6   0  18     8068.04     7735.90    246.12 o
  -5   0  18     1738.51     1767.19     57.01 o
  -4   0  18      294.51      304.97     36.67 o
  -3   0  18      490.09      531.57     38.33 o
  -2   0  18     1278.33     1348.57     42.59 o
  -1   0  18     1652.11     1728.77     48.40 o
   0   0  18    13824.98    14158.78    360.28 o
   1   0  18    19008.94    19587.43    489.64 o
   2   0  18    21563.35    21956.59    548.41 o
   3   0  18    16819.50    16743.90    423.93 o
   4   0  18    18652.77    19005.79    480.98 o
   5   0  18    18770.54    18296.14    618.34 o
   6   0  18     5246.44     5188.84    160.70 o
   7   0  18     1440.18     1414.60     86.08 o
 -15   1  18    11150.78    11046.33    297.19 o
 -14   1  18     9146.98     9291.65    223.35 o
 -13   1  18     7469.56     7539.45    183.56 o
 -12   1  18     7716.62     7456.62    179.00 o
 -11   1  18     3240.16     3244.14     92.58 o
 -10   1  18       91.98      180.20     28.42 o
  -9   1  18        0.34       36.94     24.03 o
  -8   1  18     1269.64     1249.91     63.23 o
  -7   1  18     3389.18     3304.01     73.41 o
  -6   1  18    10783.21    10416.53    196.34 o
  -5   1  18    17624.16    17223.01    314.73 o
  -4   1  18    15262.30    15324.77    261.65 o
  -3   1  18    24536.08    24570.45    395.79 o
  -2   1  18    19487.49    19977.52    346.15 o
  -1   1  18    19647.23    19864.85    329.09 o
   0   1  18     9253.38     9328.10    159.46 o
   1   1  18     1086.96     1175.73     50.41 o
   2   1  18      290.49      318.77     34.31 o
   3   1  18      745.26      794.76     43.10 o
   4   1  18     4802.21     4945.62    146.64 o
   5   1  18     8676.66     8790.88    210.06 o
   6   1  18    13027.54    13326.20    266.52 o
   7   1  18     9322.08     9815.80    252.62 o
   8   1  18    11729.84    12266.33    311.45 o
   9   1  18    11437.08    11978.03    360.10 o
  10   1  18     6213.86     6520.18    222.75 o
 -15   2  18       12.87       70.02     52.24 o
 -14   2  18      275.17      235.64     52.23 o
 -13   2  18     1470.65     1528.74     68.86 o
 -12   2  18     5835.64     5851.39    147.65 o
 -11   2  18    10348.72    10070.74    229.37 o
 -10   2  18    16863.07    15998.54    347.35 o
  -9   2  18    16108.99    15598.85    401.92 o
  -8   2  18    13460.57    13112.59    279.39 o
  -7   2  18    15622.80    15398.32    324.06 o
  -6   2  18     9717.96     9638.32    190.00 o
  -5   2  18     9581.81     9375.99    185.32 o
  -4   2  18     2060.84     2179.61     56.29 o
  -3   2  18       50.48       85.15     14.00 o
  -2   2  18     3305.75     3267.29     74.05 o
  -1   2  18    12813.33    12836.11    268.97 o
   0   2  18    13536.55    13739.66    247.72 o
   1   2  18    15854.39    15957.09    331.07 o
   2   2  18    20225.87    19999.04    504.31 o
   3   2  18    19584.73    19044.75    482.41 o
   4   2  18    13870.58    13844.76    358.90 o
   5   2  18     6694.09     6676.67    291.31 o
   6   2  18     4143.03     4215.04    158.55 o
   7   2  18     2200.95     2305.97     85.48 o
   8   2  18      112.26      168.27     49.77 o
   9   2  18      513.92      668.44     87.43 o
 -14   3  18     8359.64     8235.60    297.77 o
 -13   3  18    10659.70    11126.96    396.89 o
 -12   3  18     7394.29     7572.86    266.88 o
 -11   3  18     6291.46     6214.67    185.03 o
 -10   3  18     2108.10     2143.67     87.48 o
  -9   3  18      156.70      159.12     39.37 o
  -8   3  18     1618.52     1588.48     56.02 o
  -7   3  18     5814.42     5561.55    118.82 o
  -6   3  18    14006.70    13695.33    265.29 o
  -5   3  18    21174.60    20649.29    388.96 o
  -4   3  18    19198.45    19197.82    361.39 o
  -3   3  18    13276.13    13536.32    251.07 o
  -2   3  18    14880.01    14930.27    311.87 o
  -1   3  18     8854.60     9065.84    195.58 o
   0   3  18     4148.67     4274.77    101.76 o
   1   3  18     2938.14     2884.05     74.38 o
   2   3  18      396.53      369.66     23.14 o
   3   3  18       79.56       99.75     17.19 o
   4   3  18     2107.31     2142.93     86.20 o
   5   3  18     5455.18     5586.78    198.19 o
   6   3  18    10536.44    10863.59    349.65 o
   7   3  18    12748.67    12582.57    402.34 o
   8   3  18    11880.72    12512.35    515.44 o
   9   3  18     8164.05     8387.06    229.41 o
 -13   4  18     2060.89     2063.22    124.51 o
 -12   4  18     3193.65     3339.25    156.66 o
 -11   4  18     6773.11     6955.95    252.78 o
 -10   4  18    10160.02    10220.46    281.32 o
  -9   4  18    13572.99    13625.33    294.14 o
  -8   4  18    17784.34    17876.85    342.98 o
  -7   4  18    14369.03    14469.25    281.31 o
  -6   4  18     6823.46     6852.34    143.44 o
  -5   4  18     3068.87     3132.40     76.24 o
  -4   4  18      451.75      465.04     30.98 o
  -3   4  18       42.35       73.77     19.83 o
  -2   4  18     1905.86     1997.93     89.89 o
  -1   4  18     6934.17     6891.33    155.46 o
   0   4  18     9059.29     8807.89    193.32 o
   1   4  18    17685.08    17049.76    355.90 o
   2   4  18    18360.06    17836.73    372.01 o
   3   4  18    12630.52    12586.77    298.98 o
   4   4  18    10585.95    10554.04    290.26 o
   5   4  18     6141.87     5849.16    150.83 o
   6   4  18     4070.93     4052.14    158.88 o
   7   4  18      357.17      338.29     68.85 o
   8   4  18      376.47      385.88     51.52 o
 -12   5  18     3977.82     3998.59    179.66 o
 -11   5  18     2055.18     2124.61    122.17 o
 -10   5  18     1340.78     1284.47     95.06 o
  -9   5  18      745.72      729.90     40.42 o
  -8   5  18      837.81      911.81     43.11 o
  -7   5  18     4812.50     4812.05    109.42 o
  -6   5  18     5742.34     5957.29    144.04 o
  -5   5  18     9465.19     9470.47    210.99 o
  -4   5  18    17492.35    16853.48    437.44 o
  -3   5  18    20867.70    20311.55    518.59 o
  -2   5  18    13583.14    13016.11    345.21 o
  -1   5  18     8482.19     8583.44    346.17 o
   0   5  18     6742.75     6322.30    184.88 o
   1   5  18     1263.02     1320.07     71.17 o
   2   5  18       98.56       54.47     42.13 o
   3   5  18      878.42      900.44     69.21 o
   4   5  18     2230.51     2392.81    112.68 o
   5   5  18     4338.50     4222.18    164.50 o
   6   5  18     6080.68     6417.93    230.29 o
 -10   6  18     8371.41     8832.98    316.02 o
  -9   6  18    10800.05    10892.00    373.76 o
  -8   6  18     8151.05     8523.16    246.43 o
  -7   6  18     6970.76     7333.22    186.93 o
  -6   6  18     5776.84     5779.58    188.38 o
  -5   6  18     2617.35     2628.93    103.89 o
  -4   6  18      161.04      100.94     41.75 o
  -3   6  18      456.59      405.98     79.15 o
  -2   6  18     2491.82     2378.12     97.81 o
  -1   6  18     5555.76     5399.56    169.63 o
   0   6  18     5751.62     5711.15    177.59 o
   1   6  18     8010.32     8159.19    270.87 o
   2   6  18     8600.98     8469.42    281.65 o
   3   6  18    10066.56    10005.30    398.83 o
   4   6  18     7322.99     7162.62    249.04 o
  -7   7  18     1702.93     1559.25    189.02 o
  -6   7  18     3516.40     3589.99    183.53 o
  -5   7  18     6740.91     6819.60    207.14 o
  -4   7  18     8932.85     8781.46    255.19 o
  -3   7  18     9077.50     8845.45    255.98 o
  -2   7  18     8963.51     8877.14    329.75 o
  -1   7  18     6127.24     5820.92    205.42 o
   0   7  18     4330.54     4435.75    167.88 o
   1   7  18     1558.52     1427.23     91.08 o
 -15   1  19      135.14       71.46     54.83 o
 -14   1  19      150.96      136.64     43.35 o
 -13   1  19      509.62      482.01     46.48 o
 -12   1  19       82.94       49.76     33.33 o
 -11   1  19      246.24      267.98     35.09 o
 -10   1  19      135.16      137.47     29.99 o
  -9   1  19      610.88      528.44     35.66 o
  -8   1  19       11.48       26.23     23.17 o
  -7   1  19        5.07       17.09     18.65 o
  -6   1  19        5.70        4.76     17.79 o
  -5   1  19        6.61       21.80     17.29 o
  -4   1  19        5.12       -6.37     17.83 o
  -3   1  19        4.58       12.17     14.41 o
  -2   1  19      708.98      698.95     25.08 o
  -1   1  19     1883.79     1960.00     43.49 o
   0   1  19      462.95      474.72     23.53 o
   1   1  19      197.10      260.89     31.61 o
   2   1  19        0.78       21.08     24.83 o
   3   1  19      125.82      142.54     30.81 o
   4   1  19     1606.12     1582.63     97.69 o
   5   1  19      709.58      726.33     46.69 o
   6   1  19       50.74       62.98     30.00 o
   7   1  19        4.44       47.37     37.80 o
   8   1  19        9.46      -34.26     39.40 o
   9   1  19       10.31       17.07     61.71 o
 -14   2  19       29.67      -45.38     45.38 o
 -13   2  19       93.09       71.01     42.63 o
 -12   2  19       43.54       27.64     41.05 o
 -11   2  19      604.91      619.76     52.44 o
 -10   2  19      615.88      503.24     48.69 o
  -9   2  19      104.17      135.58     59.91 o
  -8   2  19      824.87      755.25     50.20 o
  -7   2  19      663.81      626.28     35.26 o
  -6   2  19       14.37       38.78     20.18 o
  -5   2  19       72.28       72.75     19.58 o
  -4   2  19      492.42      476.01     27.06 o
  -3   2  19       26.58       46.34     21.52 o
  -2   2  19      316.74      356.65     30.07 o
  -1   2  19     2070.17     2108.92     55.80 o
   0   2  19       73.92       81.68     15.07 o
   1   2  19       27.54       36.45     12.34 o
   2   2  19      366.98      354.63     42.57 o
   3   2  19       27.26       25.69     37.43 o
   4   2  19      200.02      182.44     38.90 o
   5   2  19       67.65       68.43     37.50 o
   6   2  19       28.17       50.82     45.41 o
   7   2  19        2.31      -18.90     38.13 o
   8   2  19       13.40       -1.37     43.19 o
 -14   3  19      276.78      118.71     86.39 o
 -13   3  19      143.36      136.92     64.49 o
 -12   3  19      261.75      247.62     65.49 o
 -11   3  19        1.35       24.22     43.59 o
 -10   3  19       29.18       -2.97     37.60 o
  -9   3  19      294.05      271.21     31.93 o
  -8   3  19      321.89      297.14     31.34 o
  -7   3  19     1080.97     1094.95     41.86 o
  -6   3  19     2143.09     2109.76     65.87 o
  -5   3  19     1350.93     1369.14     47.04 o
  -4   3  19     1445.93     1518.53     48.23 o
  -3   3  19      822.66      851.37     30.33 o
  -2   3  19     1090.28     1079.41     42.23 o
  -1   3  19       17.42       17.56     20.77 o
   0   3  19        3.47       20.92     19.50 o
   1   3  19        1.86       15.23     20.63 o
   2   3  19      157.53      137.66     38.82 o
   3   3  19       28.81       41.57     17.92 o
   4   3  19      677.64      618.48     60.05 o
   5   3  19      890.67      776.66     65.85 o
   6   3  19      831.75      798.55     68.87 o
   7   3  19     1153.05     1066.05    231.90 o
   8   3  19      487.73      570.03     57.22 o
 -13   4  19       99.38        5.27     68.20 o
 -12   4  19      823.04      618.04     80.56 o
 -11   4  19     1175.35     1219.48     96.14 o
 -10   4  19      600.19      579.98     55.09 o
  -9   4  19     1024.54     1084.47     50.89 o
  -8   4  19      255.08      284.62     30.80 o
  -7   4  19       76.64      124.57     25.72 o
  -6   4  19      114.31      142.91     25.56 o
  -5   4  19       52.06       44.27     23.04 o
  -4   4  19      113.05      112.23     25.84 o
  -3   4  19      370.48      366.89     25.91 o
  -2   4  19      215.03      253.06     32.81 o
  -1   4  19      449.41      482.98     32.01 o
   0   4  19     2291.69     2233.05     66.19 o
   1   4  19     3416.41     3315.27     99.38 o
   2   4  19     1182.41     1151.47     54.00 o
   3   4  19      609.64      616.27     35.07 o
   4   4  19      386.37      419.73     56.12 o
   5   4  19       11.07        4.94     46.19 o
   6   4  19       55.17       92.03     50.46 o
   7   4  19       73.66       85.36     55.25 o
 -11   5  19        8.25      -59.02     59.02 o
 -10   5  19      266.04      166.10     60.31 o
  -9   5  19       31.20        1.26     37.17 o
  -8   5  19      639.01      673.03     49.00 o
  -7   5  19     3154.95     3260.40    104.38 o
  -6   5  19     2636.15     2651.12     88.60 o
  -5   5  19     3964.77     3798.68    127.53 o
  -4   5  19     1598.14     1534.50     93.75 o
  -3   5  19     1231.18     1175.85    116.08 o
  -2   5  19     2104.04     2088.15     87.56 o
  -1   5  19      231.08      287.31     74.36 o
   0   5  19        5.79       -3.63     51.81 o
   1   5  19      134.35      137.20     42.68 o
   2   5  19      120.20      103.28     46.14 o
   3   5  19      397.66      329.00     55.55 o
   4   5  19     1197.03     1152.10     81.88 o
   5   5  19     2133.11     2457.00    117.91 o
  -9   6  19     1889.32     1740.39    113.67 o
  -8   6  19     1201.67     1319.27    111.31 o
  -7   6  19      799.76      910.70     75.00 o
  -6   6  19      598.11      574.80     75.16 o
  -5   6  19        8.32       48.08     43.35 o
  -4   6  19      150.06       52.17     42.53 o
  -3   6  19     1379.79     1384.16     75.43 o
  -2   6  19     1623.13     1575.98     82.78 o
  -1   6  19     1165.28     1257.26     74.08 o
   0   6  19     2620.17     2507.94    115.49 o
   1   6  19      753.46      837.80     71.48 o
   2   6  19     1180.32     1283.69     84.89 o
   3   6  19     1763.04     1853.17    185.13 o
  -3   7  19     3097.58     2977.61    171.49 o
 -14   0  20    11255.53    11073.90    366.85 o
 -13   0  20    11427.80    11535.35    375.32 o
 -12   0  20     9942.08     9965.84    370.25 o
 -11   0  20    13135.88    12601.09    424.17 o
 -10   0  20     9309.63     9002.47    292.30 o
  -9   0  20     4174.11     4007.32    147.95 o
  -8   0  20     1577.62     1534.32     80.75 o
  -7   0  20        5.62       25.26     34.23 o
  -6   0  20      535.31      547.45     47.56 o
  -5   0  20     3213.58     3207.04     90.68 o
  -4   0  20     9326.30     9254.68    222.82 o
  -3   0  20    15939.37    16273.90    377.97 o
  -2   0  20    27858.47    27943.84    636.66 o
  -1   0  20    17708.38    18307.78    377.11 o
   0   0  20    18760.38    19825.21    407.22 o
   1   0  20    13389.82    13639.19    352.41 o
   2   0  20     7423.84     7628.08    280.18 o
   3   0  20     4440.10     4479.73    185.50 o
   4   0  20       52.68       80.29     53.73 o
   5   0  20      106.03      142.26     56.04 o
   6   0  20     2036.66     2114.61    221.50 o
   7   0  20     4444.79     4469.02    274.12 o
 -14   1  20     1654.18     1643.33     74.57 o
 -13   1  20     1417.52     1467.70     67.71 o
 -12   1  20      285.74      270.62     38.90 o
 -11   1  20     3045.47     2841.59     85.84 o
 -10   1  20     5579.76     5363.04    132.36 o
  -9   1  20     8731.27     8468.43    194.33 o
  -8   1  20    14117.85    13499.66    294.51 o
  -7   1  20    20314.67    19269.45    354.62 o
  -6   1  20    16708.89    16643.94    348.46 o
  -5   1  20    11387.93    11322.63    241.62 o
  -4   1  20     9836.53     9759.15    210.50 o
  -3   1  20     7334.84     7423.29    131.91 o
  -2   1  20     2662.88     2760.39     58.01 o
  -1   1  20       97.64      135.97     17.33 o
   0   1  20     1157.30     1252.50     34.76 o
   1   1  20     2718.30     2810.88     85.99 o
   2   1  20     7400.41     7543.08    184.14 o
   3   1  20    12865.77    12815.34    320.18 o
   4   1  20    15900.62    16191.46    480.60 o
   5   1  20    14889.99    15408.17    352.33 o
   6   1  20    10300.63    10498.64    363.13 o
   7   1  20     7361.65     7614.38    207.31 o
   8   1  20     4927.90     5456.29    207.38 o
 -14   2  20     6932.95     7096.94    265.67 o
 -13   2  20     9845.76     9492.60    268.91 o
 -12   2  20    11211.53    11199.54    305.86 o
 -11   2  20    10867.25    10808.45    293.09 o
 -10   2  20     7172.54     7321.40    209.05 o
  -9   2  20     5666.96     5330.56    160.42 o
  -8   2  20     1674.37     1687.27     58.37 o
  -7   2  20       81.50      116.98     25.45 o
  -6   2  20      549.32      580.97     46.74 o
  -5   2  20     6475.12     6346.62    132.18 o
  -4   2  20    10358.81    10222.29    201.41 o
  -3   2  20    12404.66    12520.08    242.60 o
  -2   2  20    13944.76    14191.41    272.22 o
  -1   2  20    18202.73    18528.62    350.71 o
   0   2  20    23249.43    23386.16    387.18 o
   1   2  20    10964.56    11305.26    206.46 o
   2   2  20     6381.07     6575.47    217.23 o
   3   2  20     3297.00     3309.42    118.99 o
   4   2  20      716.95      714.02     71.77 o
   5   2  20       42.86       20.43     43.93 o
   6   2  20     2765.75     2951.71    130.45 o
   7   2  20     3874.40     3932.02    127.80 o
 -13   3  20       77.85       46.57     60.99 o
 -12   3  20       80.48      141.69     59.11 o
 -11   3  20     1066.12     1033.50     68.57 o
 -10   3  20     4419.84     4348.89    172.25 o
  -9   3  20     8792.79     8639.20    240.91 o
  -8   3  20    10806.88    10984.48    296.61 o
  -7   3  20    15415.04    15320.86    296.36 o
  -6   3  20    20209.37    19922.96    379.55 o
  -5   3  20    14982.48    14858.69    286.95 o
  -4   3  20    10952.51    10823.67    219.10 o
  -3   3  20     4778.51     4900.63    107.88 o
  -2   3  20      915.70      960.10     60.58 o
  -1   3  20       27.91       33.33     21.90 o
   0   3  20     2243.85     2192.00     63.67 o
   1   3  20     4184.30     4156.30    102.29 o
   2   3  20     8506.53     8571.72    189.65 o
   3   3  20    10586.30    10598.57    229.24 o
   4   3  20    11622.88    12027.39    381.94 o
   5   3  20    10090.99    10084.44    329.69 o
   6   3  20     8595.55     9105.92    470.94 o
   7   3  20     7021.83     7485.31    207.71 o
 -12   4  20     9950.88    10079.59    347.73 o
 -11   4  20     8680.91     8768.02    308.03 o
 -10   4  20     7809.70     7694.00    223.53 o
  -9   4  20     4126.89     4141.63    139.68 o
  -8   4  20      807.99      845.71     51.14 o
  -7   4  20        3.35        3.36     37.13 o
  -6   4  20      854.62      827.02     49.72 o
  -5   4  20     2264.55     2384.25     81.42 o
  -4   4  20     6543.27     6549.34    166.19 o
  -3   4  20    11891.45    11744.53    314.49 o
  -2   4  20    16166.86    16310.29    423.16 o
  -1   4  20    14182.73    13808.38    364.32 o
   0   4  20     9318.74     9387.70    258.90 o
   1   4  20    11324.69    11308.37    402.16 o
   2   4  20     7649.24     7343.04    211.93 o
   3   4  20     1890.32     1872.39    100.72 o
   4   4  20       77.59       93.20     46.36 o
   5   4  20       40.70       28.50     49.74 o
   6   4  20      928.16      747.00     92.24 o
 -10   5  20     3029.97     3148.24    154.80 o
  -9   5  20     8124.38     8185.33    206.49 o
  -8   5  20    11194.63    11604.38    276.98 o
  -7   5  20    11527.90    11689.82    278.96 o
  -6   5  20     9598.97     9970.63    241.95 o
  -5   5  20    10688.11    10770.34    258.06 o
  -4   5  20     7060.62     6981.41    205.11 o
  -3   5  20     2156.50     2143.22     90.06 o
  -2   5  20     1497.65     1599.86    110.39 o
  -1   5  20      102.44      142.13     75.51 o
   0   5  20     1246.26     1320.44     72.52 o
   1   5  20     4054.66     4120.67    158.50 o
   2   5  20     8238.04     8378.40    279.79 o
   3   5  20     7237.12     7247.17    249.32 o
   4   5  20    11999.83    12704.25    409.19 o
  -7   6  20       49.48      111.19     39.75 o
  -6   6  20      334.68      368.61     52.41 o
  -5   6  20     2330.41     2466.96    103.44 o
  -4   6  20     6260.64     6029.57    186.89 o
  -3   6  20     9621.63     9815.48    277.08 o
  -2   6  20     9527.46     9355.84    367.26 o
  -1   6  20     8752.67     8798.88    484.46 o
   0   6  20     8970.95     9001.27    298.96 o
   1   6  20     7262.89     7290.05    251.78 o
 -13   1  21      313.71      274.57     43.56 o
 -12   1  21        6.22       22.32     34.73 o
 -11   1  21       33.43       26.13     31.49 o
 -10   1  21      283.86      267.34     34.23 o
  -9   1  21      590.44      497.49     46.24 o
  -8   1  21       69.67       78.28     35.63 o
  -7   1  21       37.27       47.16     32.45 o
  -6   1  21       98.49       81.32     24.67 o
  -5   1  21      132.05      120.77     24.92 o
  -4   1  21        4.56       36.93     22.18 o
  -3   1  21       45.89       58.84     17.71 o
  -2   1  21      177.78      213.48     19.13 o
  -1   1  21       12.97       24.07     15.41 o
   0   1  21       45.78       63.89     14.75 o
   1   1  21      106.02      117.23     36.66 o
   2   1  21      301.78      378.80     39.44 o
   3   1  21      505.38      569.10     44.47 o
   4   1  21      158.79      151.13     34.00 o
   5   1  21       23.00       24.85     32.87 o
   6   1  21      138.92      146.14     79.90 o
   7   1  21        8.83       18.28     61.53 o
 -13   2  21      185.62      287.11     71.96 o
 -12   2  21      668.29      643.75     60.47 o
 -11   2  21       30.05       44.02     40.51 o
 -10   2  21        3.05       45.48     38.01 o
  -9   2  21       52.05       70.78     41.50 o
  -8   2  21       85.59       87.83     37.64 o
  -7   2  21       14.83       22.78     37.19 o
  -6   2  21      264.47      287.48     40.33 o
  -5   2  21      364.45      393.71     28.96 o
  -4   2  21       49.74       62.77     22.45 o
  -3   2  21      706.51      687.70     33.34 o
  -2   2  21      420.40      441.60     28.20 o
  -1   2  21      181.32      237.86     23.95 o
   0   2  21      162.88      185.83     20.33 o
   1   2  21      140.82      187.87     17.29 o
   2   2  21       98.39      180.17     40.60 o
   3   2  21        1.29       35.10     41.95 o
   4   2  21        1.61       42.79     38.38 o
   5   2  21      140.72      174.54     50.69 o
   6   2  21       12.64       18.76     77.30 o
 -12   3  21      342.26      312.61     54.19 o
 -11   3  21      607.77      585.37     59.69 o
 -10   3  21      436.98      451.30     52.77 o
  -9   3  21      178.21      224.03     44.38 o
  -8   3  21      602.97      600.27     52.43 o
  -7   3  21     1081.07      958.04     52.39 o
  -6   3  21      318.78      255.61     40.50 o
  -5   3  21       14.65       46.88     32.00 o
  -4   3  21      211.84      199.90     35.16 o
  -3   3  21       91.49      126.39     33.97 o
  -2   3  21       92.47       78.51     31.97 o
  -1   3  21     1141.88     1248.57    111.79 o
   0   3  21      737.83      726.47     54.46 o
   1   3  21       37.53       46.51     29.06 o
   2   3  21       53.92       72.91     22.35 o
   3   3  21      226.74      233.73     24.01 o
   4   3  21      176.01      226.27     51.74 o
   5   3  21       76.29       72.98     49.27 o
 -11   4  21      433.24      395.82     72.35 o
 -10   4  21      136.14      149.36     48.63 o
  -9   4  21       20.65      -26.60     42.94 o
  -8   4  21        2.89       11.41     37.88 o
  -7   4  21      782.05      791.56     52.18 o
  -6   4  21      446.50      445.23     76.96 o
  -5   4  21      539.62      513.17     43.73 o
  -4   4  21     1312.02     1258.00     60.23 o
  -3   4  21      397.47      412.93     47.58 o
  -2   4  21      741.94      753.11     57.59 o
  -1   4  21     1109.30     1161.09     66.85 o
   0   4  21      189.28      166.37     43.96 o
   1   4  21      504.64      449.82     62.39 o
   2   4  21      243.51      235.54     52.13 o
   3   4  21        2.96       -5.31     52.61 o
   4   4  21       92.58      116.41     50.23 o
  -9   5  21      753.90      833.87     58.12 o
  -8   5  21     1087.71     1099.55     62.29 o
  -7   5  21      693.43      723.21     53.10 o
  -6   5  21      249.27      347.51     43.76 o
  -5   5  21      107.73      143.46     45.00 o
  -4   5  21      609.05      516.18     73.39 o
  -3   5  21       57.25        1.64     46.46 o
  -2   5  21      694.18      635.16     57.98 o
  -1   5  21      425.31      364.67     52.33 o
   0   5  21      306.79      330.04     50.98 o
   1   5  21     1635.27     1587.69     94.48 o
   2   5  21     1287.77     1359.24     89.26 o
  -3   6  21     1951.48     1725.25    122.12 o
 -13   0  22     5702.34     5729.18    274.12 o
 -12   0  22     3607.23     3543.61    145.69 o
 -11   0  22      123.08       69.58     51.97 o
 -10   0  22      318.85      374.52     52.39 o
  -9   0  22     1930.69     1867.85     95.17 o
  -8   0  22     5019.24     4648.51    167.61 o
  -7   0  22    10455.31    10433.08    330.03 o
  -6   0  22    15648.23    15497.61    475.48 o
  -5   0  22    12437.85    12719.29    394.22 o
  -4   0  22    15925.24    16032.60    761.29 o
  -3   0  22    15079.31    14990.08    626.18 o
  -2   0  22     9557.77     9598.67    284.71 o
  -1   0  22     6304.36     6808.67    209.09 o
   0   0  22      875.02     1042.99     82.11 o
   1   0  22       74.18      138.17     56.87 o
   2   0  22      481.84      643.94     78.07 o
   3   0  22     6078.20     6275.96    332.58 o
   4   0  22    11211.87    11537.74    778.18 o
   5   0  22    13612.19    14284.91   1176.36 o
   6   0  22     9530.15     9582.53    602.15 o
 -12   1  22    10838.30    10668.22    294.25 o
 -11   1  22    11694.88    11456.74    309.97 o
 -10   1  22    13625.67    13399.17    444.59 o
  -9   1  22    13900.91    13543.30    356.96 o
  -8   1  22    13802.41    13187.92    346.62 o
  -7   1  22     6167.00     6196.51    180.09 o
  -6   1  22     1592.19     1596.57     73.40 o
  -5   1  22       79.12      112.02     35.46 o
  -4   1  22      725.02      779.23     52.29 o
  -3   1  22     4044.83     4205.38     96.04 o
  -2   1  22    12325.12    12868.05    221.35 o
  -1   1  22    13173.17    13726.54    233.91 o
   0   1  22    15193.95    16477.24    278.29 o
   1   1  22    18752.62    19398.61    435.59 o
   2   1  22    16161.26    17290.03    392.09 o
   3   1  22    13158.21    13475.22    543.97 o
   4   1  22     6012.48     5950.00    299.16 o
   5   1  22     2002.80     1950.45    104.46 o
 -12   2  22     2313.47     2130.71     97.32 o
 -11   2  22      618.68      575.67     57.31 o
 -10   2  22        9.91       65.87     43.09 o
  -9   2  22     2332.58     2386.53     95.29 o
  -8   2  22     4895.23     4883.52    151.59 o
  -7   2  22     8015.72     7881.67    221.29 o
  -6   2  22    16392.19    16010.77    415.50 o
  -5   2  22    17385.94    16982.70    383.78 o
  -4   2  22    14727.49    14982.56    342.16 o
  -3   2  22    10493.12    10904.60    256.69 o
  -2   2  22     8618.53     8813.90    212.49 o
  -1   2  22     3567.57     3729.44    108.50 o
   0   2  22      870.66      933.89     39.09 o
   1   2  22       24.93       53.03     17.48 o
   2   2  22     1499.92     1526.61     68.68 o
   3   2  22     3195.73     3532.11    123.23 o
   4   2  22     5465.88     5733.03    202.41 o
   5   2  22     8422.14     8794.48    328.68 o
 -11   3  22    10950.35    11116.18    307.74 o
 -10   3  22    10621.63    10543.19    322.26 o
  -9   3  22     9808.34    10248.36    282.86 o
  -8   3  22     8048.90     8344.04    235.89 o
  -7   3  22     3702.63     3915.02    151.09 o
  -6   3  22     1748.87     1819.86     94.51 o
  -5   3  22      247.83      273.11     38.95 o
  -4   3  22      369.98      348.99     40.35 o
  -3   3  22     2251.51     2349.72     82.10 o
  -2   3  22     7605.15     7960.78    197.54 o
  -1   3  22    13730.88    13946.58    323.16 o
   0   3  22    15549.65    16131.04    453.56 o
   1   3  22    14175.60    14210.92    375.48 o
   2   3  22    11068.85    11357.09    308.61 o
   3   3  22     8365.58     8886.17    297.09 o
   4   3  22     4083.66     4056.43    243.59 o
  -9   4  22      894.99      849.52     67.43 o
  -8   4  22     4387.83     4378.19    184.06 o
  -7   4  22     6180.29     6552.78    171.93 o
  -6   4  22     8342.11     8419.90    209.56 o
  -5   4  22    12956.99    13034.71    305.14 o
  -4   4  22    14002.45    14197.43    329.99 o
  -3   4  22    10858.60    10624.75    255.48 o
  -2   4  22     6366.24     6492.69    192.52 o
  -1   4  22     3683.95     3665.66    128.21 o
   0   4  22      514.81      472.76     52.17 o
   1   4  22       31.11       15.78     43.52 o
   2   4  22     1575.42     1767.58    141.61 o
  -7   5  22     3343.49     3167.29    177.98 o
  -6   5  22     1712.68     1835.10     78.49 o
  -5   5  22        7.00       82.05     39.86 o
  -4   5  22      923.73      947.90     91.32 o
  -3   5  22     2677.35     2786.50    112.33 o
  -2   5  22     3692.95     3656.05    131.47 o
  -1   5  22     5444.40     5148.65    165.95 o
   0   5  22     7400.63     7832.47    344.27 o
 -11   1  23      123.09      141.72     47.22 o
 -10   1  23       18.85       55.66     41.05 o
  -9   1  23       22.68        9.79     38.89 o
  -8   1  23        1.45       49.60     38.05 o
  -7   1  23        5.30       38.63     37.61 o
  -6   1  23      400.52      402.69     45.01 o
  -5   1  23        0.79        9.69     34.53 o
  -4   1  23      103.16      146.17     37.40 o
  -3   1  23       11.35        9.46     34.61 o
  -2   1  23      480.58      560.36     44.11 o
  -1   1  23        9.20       54.25     32.84 o
   0   1  23      388.48      476.35     43.89 o
   1   1  23      126.93      226.16     50.97 o
   2   1  23      791.26      842.66     70.50 o
   3   1  23      322.82      404.22     60.59 o
   4   1  23        2.96       23.96     52.71 o
 -11   2  23       41.95       35.08     67.55 o
 -10   2  23       91.88      129.20     61.99 o
  -9   2  23      393.62      432.15     51.61 o
  -8   2  23      792.67      827.65     60.69 o
  -7   2  23      847.48      929.38     60.00 o
  -6   2  23      127.21      181.06     55.01 o
  -5   2  23      486.95      535.81     49.31 o
  -4   2  23      316.23      321.06     39.56 o
  -3   2  23       24.16       32.05     32.76 o
  -2   2  23       35.39       11.38     32.73 o
  -1   2  23       36.31      104.59     35.49 o
   0   2  23       40.47       -2.36     33.50 o
   1   2  23        7.61       51.70     36.16 o
   2   2  23       20.24       39.11     36.78 o
   3   2  23      107.14       92.74     39.81 o
  -9   3  23     1211.13     1169.18     73.48 o
  -8   3  23      884.89      905.73     65.20 o
  -7   3  23       33.55       18.16     39.22 o
  -6   3  23      199.31      153.58     38.32 o
  -5   3  23       58.60       46.11     34.31 o
  -4   3  23       13.07       20.69     34.19 o
  -3   3  23      103.46       90.19     45.00 o
  -2   3  23      230.67      233.97     40.72 o
  -1   3  23      859.62      946.33     56.37 o
   0   3  23      491.67      463.91     46.71 o
   1   3  23      511.00      525.97     80.27 o
   2   3  23      406.75      432.91     53.84 o
  -7   4  23     1065.44     1127.30     62.72 o
  -6   4  23     1576.23     1586.07     72.91 o
  -5   4  23      447.20      444.33     47.26 o
  -4   4  23      307.34      301.33     43.57 o
  -3   4  23     1139.40     1202.76     91.13 o
  -2   4  23      488.04      471.46     47.49 o
  -1   4  23      124.19      162.03     46.67 o
   0   4  23       47.26       49.59     44.14 o
 -10   0  24     8797.38     9288.80    485.88 o
  -9   0  24    10597.71    10841.26    550.83 o
  -8   0  24    11899.89    12276.80    610.59 o
  -7   0  24    14471.24    14897.15    721.02 o
  -6   0  24    12958.93    13555.15    663.86 o
  -5   0  24     8211.19     8492.43    443.00 o
  -4   0  24     3964.38     4035.11    252.03 o
  -3   0  24      651.16      771.68    119.52 o
  -2   0  24      554.25      528.75    105.23 o
  -1   0  24     5035.55     5012.05    297.50 o
   0   0  24     4188.28     4379.38    278.01 o
   1   0  24     9183.03     9588.90    498.87 o
   2   0  24     9638.03    10001.49    932.78 o
 -10   1  24     3280.39     3316.87    120.77 o
  -9   1  24     1087.19     1231.71     71.01 o
  -8   1  24      149.54      134.94     42.22 o
  -7   1  24     1217.24     1095.63     64.62 o
  -6   1  24     4310.35     4300.62    138.17 o
  -5   1  24     7464.22     7474.46    212.79 o
  -4   1  24    10813.83    10974.96    296.24 o
  -3   1  24    16394.83    16315.89    424.61 o
  -2   1  24    11778.58    12502.96    358.27 o
  -1   1  24     7714.48     8303.62    263.14 o
   0   1  24     6435.13     6825.48    230.00 o
   1   1  24     3007.27     3117.15    198.86 o
   2   1  24      994.01     1000.42     80.17 o
  -9   2  24     9305.61     9460.60    264.87 o
  -8   2  24    15222.05    15148.25    399.69 o
  -7   2  24    13962.09    13896.13    368.86 o
  -6   2  24     8331.30     8562.94    240.59 o
  -5   2  24     4126.90     4344.89    141.57 o
  -4   2  24     1409.46     1640.17     71.96 o
  -3   2  24      417.83      473.11     45.75 o
  -2   2  24       30.06      132.22     37.09 o
  -1   2  24     1748.05     1859.35     76.01 o
   0   2  24     4145.48     4368.99    127.18 o
   1   2  24     6118.42     6328.76    169.21 o
  -7   3  24     1305.66     1134.29     71.53 o
  -6   3  24     2548.24     2606.00     92.58 o
  -5   3  24     6349.47     6425.34    168.86 o
  -4   3  24     9553.47     9186.08    226.73 o
  -3   3  24     8934.60     9113.13    225.11 o
  -2   3  24    10153.49    10216.80    250.52 o
  -1   3  24    11617.90    12318.86    294.02 o
   0   3  24     7248.83     7491.66    219.78 o
  -7   1  25        9.35       47.76     41.35 o
  -6   1  25        5.41       41.59     60.30 o
  -5   1  25       95.81      169.26     64.53 o
  -4   1  25      489.58      502.91     76.70 o
  -3   1  25      858.67      836.61     92.04 o
  -2   1  25        5.87      119.50     65.29 o
  -1   1  25       76.30      153.88     53.86 o
  -6   2  25      229.49      243.73     47.51 o
  -5   2  25      621.49      650.76     56.72 o
  -4   2  25       10.92       48.81     42.79 o
  -3   2  25        5.29       -7.80     38.07 o
  -2   2  25        5.65       24.27     37.58 o
 
